# Supplementary material for: Predicting gene regulatory networks from cell atlases
Source: Life Sci Alliance. 2020 Sep 21;3(11):e202000658. doi: 10.26508/lsa.202000658 (PMC7536823; doi:10.26508/lsa.202000658)
Supplement: Supplementary file 2 [file LSA-2020-00658_TableS1.xlsx]

## Sheet: TM-SS2 scmap
		Labels projected from TM - 10X
		B cell	DN1 thymic pro-T cell	Fraction A pre-pro B cell	Langerhans cell	T cell	alveolar macrophage	basal cell	basal cell of epidermis	basophil	bladder cell	bladder urothelial cell	blood cell	cardiac muscle cell	ciliated columnar cell of tracheobronchial tree	classical monocyte	dendritic cell	early pro-B cell	endocardial cell	endothelial cell	endothelial cell of hepatic sinusoid	epithelial cell	erythroblast	fibroblast	granulocyte	granulocytopoietic cell	hematopoietic precursor cell	hepatocyte	immature B cell	immature T cell	keratinocyte	kidney capillary endothelial cell	kidney cell	kidney collecting duct epithelial cell	kidney loop of Henle ascending limb epithelial cell	kidney proximal straight tubule epithelial cell	late pro-B cell	leukocyte	luminal epithelial cell of mammary gland	lung endothelial cell	macrophage	mast cell	mesangial cell	mesenchymal cell	mesenchymal stem cell	monocyte	myeloid cell	natural killer cell	neuroendocrine cell
Original labels	B cell	1836	7	2	2	2				2						2	12	4							3	2	5	3	91				8				1		1		10					1	6	6
	Bergmann glial cell																																																15
	Brush cell of epithelium proper of large intestine																																						51
	DN1 thymic pro-T cell		31																																												1
	Kupffer cell												1			9					1				1			4													1						1
	Slamf1-negative multipotent progenitor cell	1	1	11		1				332						2	1										311		1				1					6			12	1					12
	Slamf1-positive multipotent progenitor cell									66																	67														1
	T cell	15	405	1	2	324				1			1																	7								8		1	2	1					4	16
	astrocyte																							1										1											1				27
	basal cell							1275	22	3										2							1				2								11				1				1		11
	basal cell of epidermis								1485													1									161
	basophil									15																																9						1
	bladder cell										673									2				17																1					2
	bladder urothelial cell										6	676
	blood cell		26	1	33	2				3			65			14	2								2		1		1	20			4					6									10	3
	brain pericyte																			3																							147						3
	cardiac muscle cell													90					1	9				11				1															1						1
	ciliated columnar cell of tracheobronchial tree														24
	classical monocyte												1			86																														1	2
	common lymphoid progenitor			4						51																	95														2						2
	endocardial cell																		164
	endothelial cell		3					1	1		2	1							24	2758	1			15				3				215								46			30		7				4
	endothelial cell of hepatic sinusoid																			35	119							1												21
	enterocyte of epithelium of large intestine										1	2										546																	94
	enteroendocrine cell																					24																	8				1
	epidermal cell								117																						159
	epithelial cell				1									1	6					2		87		1									1	1					1						1				13
	epithelial cell of large intestine											6										1441											1						537
	epithelial cell of lung														2							7																	1
	epithelial cell of proximal tubule					1																														164
	erythrocyte				1											1						2	1	2									1										1
	fibroblast										1		1						1			13		2119																				3	29
	granulocyte		1																						646	32												5								4
	granulocyte monocyte progenitor cell			6						10						3											39														1						62
	granulocytopoietic cell									1															4	202	14
	hematopoietic precursor cell					1				102																	126											2			17						4
	hepatocyte																				1							387
	immature B cell	86															3	17											235																		1
	immature NK T cell		31																																													6
	immature T cell	1	185			168																		1		1				943																		3
	immature natural killer cell		3																																													33
	keratinocyte								11																						319
	keratinocyte stem cell							2	1396																						3																		1
	kidney collecting duct epithelial cell																					1												14	40
	large intestine goblet cell																					636																	126
	late pro-B cell	2									2							232							1				7								61
	leukocyte	25	30		15	5	1	2	9		1		113			141	2			14		1		8					5	4			28					3		1	7	6					140	11
	luminal epithelial cell of mammary gland																																						578
	lung endothelial cell																		17	29												1								610
	lymphocyte	63	7		1	6																							2									1										1
	macrophage			28	8					2			44			25	144								2	2							22								14	2					20	48
	mature natural killer cell		1																																													48
	megakaryocyte-erythroid progenitor cell									13																	39																				1
	mesenchymal cell										31													56																			9	192	519				7
	mesenchymal stem cell								1		5													15						1															472				2
	mesenchymal stem cell of adipose										48													253																			1		1779
	microglial cell			2	1		83			10	2	1					1		1	1				3														614			95	142					1	1
	monocyte						1									184										1																				46	6
	myeloid cell			1	76		9			8			159			321	6							1	21			1	1				76					5		2	5					8	280
	myofibroblast cell										6								1	3				48																			11						10
	naive B cell	590	1				1										4	2								1	1		83								1				1					1
	natural killer cell		32			2						1									1																										3	130
	neuron					2			2					1					1	3		1		1			13			9				138			5		1				9						10
	oligodendrocyte		11			3		1	4	1		2							26	1				2	1		4			1	1			2			1		11		1		2		2			6	235
	oligodendrocyte precursor cell							1										1	7	2		2												3					3				2						116
	pancreatic A cell																																1	272					4				2						1
	pancreatic D cell																					2												129									1
	pancreatic PP cell																					2												61									1
	pancreatic acinar cell																																						1
	pancreatic ductal cell														2							15												2					96
	pancreatic stellate cell																							29																			7		4
	pre-natural killer cell		6																																													15
	precursor B cell	2																425											89								1
	professional antigen presenting cell	7	1		12								7			1	1							1						1			1							1	2						18
	regulatory T cell	1	20			4																																			1
	skeletal muscle satellite cell					1														1				1									2												24				4
	skeletal muscle satellite stem cell								1																																		1		3				5
	smooth muscle cell																		1																								39						2
	stem cell of epidermis								51																						2
	stromal cell										9									1				85																8			1	1	461				2
	type B pancreatic cell																					7												269					7					1					1
[truncated: 6 more columns]

## Sheet: MCA scmap
		Labels projected from TM - 10X
		B cell	DN1 thymic pro-T cell	Fraction A pre-pro B cell	Langerhans cell	T cell	alveolar macrophage	basal cell	basal cell of epidermis	basophil	bladder cell	bladder urothelial cell	blood cell	cardiac muscle cell	ciliated columnar cell of tracheobronchial tree	classical monocyte	dendritic cell	duct epithelial cell	early pro-B cell	endocardial cell	endothelial cell	endothelial cell of hepatic sinusoid	epithelial cell	erythroblast	fibroblast	granulocyte	granulocytopoietic cell	hematopoietic precursor cell	hepatocyte	immature B cell	immature T cell	kidney capillary endothelial cell	kidney cell	kidney collecting duct epithelial cell	kidney loop of Henle ascending limb epithelial cell	kidney proximal straight tubule epithelial cell	late pro-B cell	leukocyte	luminal epithelial cell of mammary gland	lung endothelial cell	macrophage	mast cell	mesangial cell	mesenchymal cell	mesenchymal stem cell	monocyte	myeloid cell	natural killer cell	neuroendocrine cell
Original labels	AT1 Cell(Lung)	8	10		1	20					6		4								5				1								5						21		3				16			2
	AT2 Cell(Lung)	49	84		3	194	1				60		37			2	9				60				27			4					77					1	299		21				133		11	10
	Acinar cell(Fetal_Intestine)					24																						27													1
	Acinar cell(Pancreas)					2					3									1					1																			108		1			1
	Acinar cell_Ctrb1 high(Fetal_Stomache)		2		5	3						1	2			4	1				1								2				15		3	19					1						2	1
	Acinar cell_Spp1 high(Fetal_Stomache)		1		2							2	2			2	1				6								5				15	3	5	33		1			5				1	1	3	1
	Adiocyte cell(Mammary-Gland-Lactation)		3			24		1				2																26			6								142
	Adipocyte(Neonatal-Skin)					14				7	64								6	1	3					7	5	143		1		1					12					1		8	1				1
	Adipocyte (Neonatal-Muscle)	2	2			2		3																				2											7
	Alveolar bipotent progenitor(Lung)					1															1																		1
	Alveolar macrophage_Ear2 high(Lung)	10	22		1	51	1				6		4				1				5				3			2					22						59		2				48		1	3
	Alveolar macrophage_Pclaf high(Lung)		1			5					3										1																		3
	Antral mucous cell (Stomach)					23		1			3	2		1							1							63											7		2			2					1
	Astrocyte_Atp1b2 high(Brain)					36																						6
	Astrocyte_Mfe8 high(Brain)					52																						6											1
	Astrocyte_Pla2g7 high(Brain)					5																						3
	Astroglial cell(Bergman glia)(Brain)					12																						3
	Atrial cardiomyocyte(Neonatal-Heart)	24	12		1	60					1		2				2		1						1								11						7		2				7			4
	Atrial cardiomyocyte_Acta2 high(Neonatal-Heart)	21	18		2	51					2		1																	1	1		6						10						13			1
	B Cell(Lung)	10	25	1		42		2			10		8				3				18				6			1		1	1		9					1	83		4				29		1	6
	B cell(Bone-Marrow_c-kit)									5									2							53	200	118					1									1				1
	B cell(Bone_Marrow_Mesenchyme)					21	3			2	2										1						34	24			1						1	1										1
	B cell(Fetal-liver)					5																					1	10
	B cell(Kidney)						1																						3																		1
	B cell(Neonatal-Muscle)	2	4			9		5					1												1								1						16		1
	B cell(Neonatal-Rib)		17					3		1	15	1									1					1		48											27					3
	B cell(Pancreas)										1																																	10
	B cell(Placenta)		1								6	1		1							1				3	4	3	6					1												1
	B cell(Thymus)	21	18	1	2	26	8			4	15		4			5	6				1		7		1			50					27					1	100		8						6	122
	B cell_Cd79a high(Mammary-Gland-Involution)	1	10			3											1														104
	B cell_Cd79a&Fcer2a high(Mammary-Gland-Virgin)		5		1	4					62	1	1			2	1			1	7		1		17			5					7						26				1		1		1	4
	B cell_Cd79a&Iglc2 high(Mammary-Gland-Virgin)		14			55					178	4	4			2					18		2		14			56					14						205						10			8	2
	B cell_Fcmr high(Liver)	1				1	4									4												1												2							8	1
	B cell_Igha high(Peripheral_Blood)										2			1							1				1	3		2					1											3
	B cell_Ighd high(Small-Intestine)					1				1	4		2						1		1				1	1		8									1							9	2	1
	B cell_Igkc high(Bone-Marrow)					27																						5
	B cell_Igkv12-46 high(Small-Intestine)										2								1		1					1		5									1							15	1
	B cell_Igkv6-15 high(Mammary-Gland-Lactation)		2			28		3				2																20			3								115										1
	B cell_Igkv6-23 high(Mammary-Gland-Lactation)		2			10		1																				11			1								47										2
	B cell_Jchain high(Liver)	1				1																				1													1		1				2		7
	B cell_Jchain high(Mammary-Gland-Involution)		4			7																									136
	B cell_Jchain high(Mammary-Gland-Lactation)		7			55		3				3																73			18								310										1
	B cell_Jchain high(Mammary-Gland-Pregrancy)																																						5
	B cell_Jchain high(Mammary-Gland-Virgin)										4														1																				2
	B cell_Jchain high(Muscle)					1
	B cell_Jchain high(Small-Intestine)			1	2	2	4	2	7	4	325		3	25						1	28				37	1		12										1	1			1	4	8	26	1	1	1	8
	B cell_Ly6d high(Mammary-Gland-Pregrancy)		19			75						6																92			1								303
	B cell_Ly6d high(Peripheral_Blood)					2	4			3	20			19		2			2	88	53				251	15	1	17									2				1	1	9	16		4			15
	B cell_Ms4a1 high(Small-Intestine)	1	1		1	1			2	1	40			5							5				3	3		11									1		1					16	3	2
	B cell_Rps27rt high(Peripheral_Blood)					1					1																																	16	1
	B cell_Vpreb3 high(Muscle)					1
	B cell_Vpreb3 high(Peripheral_Blood)					1					2			12						5	14				3																			9					1
	Basal epithelial cell(Bladder)		2								55	130				1				1	10				106								4										9				3	1
	Basophil(Bone-Marrow_c-kit)									10									1							52	170	176		1			2				2
	Basophil(Lung)		1			1																											2						1						3
	Basophil(Placenta)						1			2	9			1							3				7	1	1	8													1
	Basophil_Prss34 high(Peripheral_Blood)													3						3					3																			5					1
	Basophils(Bone_Marrow_Mesenchyme)					12	2			1																1	19	10
	Brown adipose tissue(Neonatal-Muscle)		4			2																						2											33
	Brown adipose tissue_Cidea high(Neonatal-Skin)					9				8	43									1	4					6	1	118				1					6							4
	Brown adipose tissue_Cox8b high(Neonatal-Skin)									1	7															1		10									1							2
	Brown adipose tissue_mt-Nd5 high(Neonatal-Skin)										6																	6
	CXCL12-abundant reticular cell(Bone_Marrow_Mesenchyme)	1				1																				1	4	4
	Cardiac muscle cell(Neonatal-Heart)	6	11			22					1		1				1								2								1						5		1				1		1	1
	Cartilage cell_Clu high(Neonatal-Rib)		40			1		11		1	9	1															1	65									1		73					6					1
	Cartilage cell_Col2a1 high(Neonatal-Rib)		23			7		6		7	57										2					1	2	228									7		32					6					1
	Cartilage cell_Cxcl14 high(Neonatal-Rib)		42					12		1	27	5															1	102									2		108					3
	Cartilage cell_Ppa1 high(Neonatal-Rib)		9			5		1			39										1			1		1	1	137									3		26					2
	Cartilage cell_Prg4 high(Neonatal-Rib)		26			1		1		1	32																	131				1					1		37					8
	Chondrocyte(Neonatal-Muscle)	36	18			66		1			1		1				2								1								8						7		1				5		1	2
	Ciliated cell(Lung)	1	3		1	9					2		2								3				2								4						10						7			2
	Clara Cell(Lung)	2	3	1		12							3								6				1			1					4						14						12
	Columnar epithelium(Small-Intestine)									1	39			6							1				4	1	1	19									3		1					21	2			1	1
	Conventional dendritic cell_Gngt2 high(Lung)	4	7			14					3		2								4												3						21						2			1
	Conventional dendritic cell_H2-M2 high(Lung)	1				2															1				1														1						1
	Conventional dendritic cell_Mgl2 high(Lung)	2	9		1	14					4		2				1				1				2								3						19		2				10		1	1
	Conventional dendritic cell_Tubb5 high(Lung)					2					2														1														7						2
	Cumulus cell_Car14 high(Ovary)		1			3				4	3								4		4			4		20	5	33		3		1					12							345	1	5		1
	Cumulus cell_Nupr1 high(Ovary)					1				1	2		2				1		2							13	1	22									6			1				130		5
	Cumulus cell_Ube2c high(Ovary)					2				3	4		1						2		2					19	3	35		1							11					1		204		1
	DPT cell(Thymus)	12	6	1	1	8	3			3	6		6			3	2			1	1		2					22		1			9					3	52		3					1	2	56	3
	Decidual stromal cell(Placenta)					1				2	9			2							2				1	12	1	18													1		1	7	1	3			1
	Dendritic Cell(Embryonic-Mesenchyme)					25																						9
	Dendritic cell(Fetal-liver)					51																						43											1
	Dendritic cell(Mammary-Gland-Lactation)					23		6				1																30			6								124										2
	Dendritic cell(Neonatal-Heart)	10	4		1	15							1				1																3						3		1				5		1	1
	Dendritic cell(Neonatal-Muscle)	1	3			1		1																															10
	Dendritic cell(Placenta)			1		2	1			2	35			5		2			1		5				6	23	3	43															2	6	9	1			12
	Dendritic cell(Prostate)					1													1							2		2																7
	Dendritic cell(Stomach)					1																						6											1
	Dendritic cell(Uterus)
	Dendritic cell_Ccl22 high(Mammary-Gland-Involution)		3			2																									51
	Dendritic cell_Ccr7 high(Kidney)	1	2			2	1									1									1				1				1
	Dendritic cell_Cd209a high(Mammary-Gland-Pregrancy)		1			5																						6											36
	Dendritic cell_Cd74 high(Bladder)										10	14	1								2				8																		1
	Dendritic cell_Cst3 high(Kidney)		1																								1		1													1					1
	Dendritic cell_Cst3 high(Liver)	5	4		4	11	16						5		2	16				2	2				2	2		2					4						3	2	2				1		27	3
	Dendritic cell_Cst3 high(Mammary-Gland-Virgin)					1					29										6				11			2					1						10						2			4
	Dendritic cell_Fscn1 high(Mammary-Gland-Pregrancy)		1			6																						11											17
	Dendritic cell_Fscn1 high(Mammary-Gland-Virgin)		3			6					40	2									6		1		11			14				1	8					1	42		1				6		1	11	1
	Dendritic cell_H2-Eb1 high(Bone-Marrow)					4
	Dendritic cell_Il1b high(Mammary-Gland-Involution)		4			1																									46																	1
	Dendritic cell_Lyz2 high(Bladder)										11	13													16
	Dendritic cell_Naaa high(Lung)	6	4			12					7		2				1				2				2			1					4						23		1				14		2
	Dendritic cell_S100a4 high(Spleen)					3							3			1					1							18											6		1								2
	Dendritic cell_Siglech high(Bone-Marrow)					6																						1
	Dendritic cell_Siglech high(Liver)		1			2	6									5												1																			3	1
	Dendritic cell_Siglech high(Mammary-Gland-Involution)					2																									15
	Dendritic cell_Siglech high(Mammary-Gland-Virgin)				1	1					16		2			1					5				9														7	1			1		1
	Dendritic cell_Siglech high(Peripheral_Blood)						1				1			7						1	3				6			1																6
	Dendritic cell_Siglech high(Small-Intestine)					1					3			1							1						1	3									1							8
	Dendritic cell_Siglech high(Spleen)																											5											1										1
	Dendrtic cell(Pancreas)										1																																	16					1
	Dendrtic cell_Cst3 high(Small-Intestine)							1			26			4											3			2									1							3	2
	Distal collecting duct principal cell_Cldn4 high(Kidney)	3				6	4																			2		1	1				2							2	1						1	1
	Distal collecting duct principal cell_Hsd11b2 high(Kidney)	3				3	5				1		1			1													6				1												1		4
	Distal convoluted tubule_Pvalb high(Kidney)	11	3		3	16	9				1		1		2	8					1					1			3	1			12						1	1	4				2		10	4
	Distal convoluted tubule_S100g high(Kidney)	4	1		1	6	4				1					5	1										1		4				1								2						6	1
	Dividing T cells(Lung)	2	1			3					1		1				1				1												4						7		1				4		1
	Dividing cell(Mammary-Gland-Virgin)		4	1		9		1			71	2	1			3					10		3		13			12					4					2	30						3			4
	Dividing cell(Neonatal-Heart)	13	9			27							5			1	1																5					1	1		2				4		1	1
	Dividing cell(Neonatal-Rib)		2								6																	21											5					2
	Dividing cell(Neonatal-Skin)					1					14										2					2		36									3							1
	Dividing cell(Pancreas)																																											7
	Dividing cell(Stomach)					10					1	2									4							45					1						10										4
	Dividing cells(Lung)	1				7					1		1								1												1						5						4
	Dividing dendritic cells(Lung)					5															1												2						5						3			1
	Dividng cell(Neonatal-Calvaria)	9	19		1	19		1			2		1				5				2									1			4						4		31				3		21	2
	Dopaminergic neurons (Fetal_Brain)					35	2			2																1	1	114					1				1	1	3							2		1
	Ductal cell(Pancreas)										4										1				1	1		1																146	1	1			1
	Ductal luminal cell(Mammary-Gland-Pregrancy)		51			239		5				32																323			1								1062
	ES_2C_like(Embryonic-Stem-Cell)					4																				1		4											1								1
	ES_Actb_high(Embryonic-Stem-Cell)	2	9	9		1797	29	1		22	6	3				5				2				2	6			1641			15		3				102	9	64		54					4	1	1
	ES_Nedd4_high(Embryonic-Stem-Cell)					68				1						1										1		75									4	2	2		2
	ES_Rps28_high(Embryonic-Stem-Cell)	1	2			349	2			3	3	4				4								1				368			1		1				13	5	11		7			1			1
	Elongating spermatid(Testis)	293	149	10		370	51			6	24		10			215	7		6		8			1	3	577	102	146		147			63				28	28	247		34	10			2	169	55	111	8
	Endocrine cell(Fetal_Stomache)				6	1							3			2												1	3			2	8		2	19		1			3				4
	Endocrine cell(Pancreas)					1					2																	1																39
	Endocrine progenitor cell(Fetal_Stomache)				1																					1		1	1				6			1					1				1
	Endodermal cell_Afp high(Placenta)										6								1	1					3	6		13					1											11	1	2
	Endothelial Cell(Embryonic-Mesenchyme)					4																						1
	Endothelial cell(Fetal_Intestine)					11																						12
	Endothelial cell(Kidney)	1				3	6				2				1														3				1														1	1
	Endothelial cell(Liver)	13	4		17	21	52						11		4	51	4		1						5	7	1	1		2			8				1		3	2	3				3		77	11
	Endothelial cell(Mammary-Gland-Pregrancy)					1		1																				4											10
	Endothelial cell(Muscle)																																1
	Endothelial cell(Neonatal-Calvaria)	3	5			9							2			1	1																2						2		13				2		10
	Endothelial cell(Neonatal-Muscle)	1	5			3		4									1											3					1						34						1			1	1
	Endothelial cell(Neonatal-Rib)		3								1																	11											5										1
	Endothelial cell(Neonatal-Skin)					3				5	18								1		2					2		40				1					3							4	2
	Endothelial cell_Aqp1 high(Mammary-Gland-Involution)		3			2																									37
	Endothelial cell_Eln high(Neonatal-Heart)	5				5																			2								1												1			1
	Endothelial cell_Enpp2 high(Neonatal-Heart)	2	1			18					1		2																				1					1	1		1				1
	Endothelial cell_Fabp4 high(Mammary-Gland-Involution)		6			3																									83
	Endothelial cell_Fabp4 high(Pancreas)					1				1	7										3					1		2																230					2
	Endothelial cell_Fabp4&Aqp1 high(Mammary-Gland-Involution)																														10
	Endothelial cell_Glycam1 high(Mammary-Gland-Involution)		3																												32
	Endothelial cell_Igfbp5 high(Neonatal-Heart)	80	38		4	129							6			2	5								2								29					1	8		4				23		7	4
	Endothelial cell_Kdr high(Lung)	5	8			9															3												5						15		1				10			1
	Endothelial cell_Lrg1 high(Pancreas)																																											14
	Endothelial cell_Ly6c1 high(Bladder)				1						4	14								1					11																		2
	Endothelial cell_Maged2 high(Placenta)					1				1	10										2				1	14	1	26																20	1	5
	Endothelial cell_Tm4sf1 high(Pancreas)										1										1							2																55
	Endothelial cell_Tmem100 high(Lung)	2	7			6					4		6			1					5				1			1					5						24						11			1
	Endothelial cells(Bone_Marrow_Mesenchyme)					3																					2	5									1				1
	Endothelial cells_Ly6c1 high(Bone_Marrow_Mesenchyme)			1		9	1																			1	10	8
	Endothelial cells_Vwf high(Lung)	4	1			7					1						1				3												3						11						2			2
	Enteric muscle cell(Fetal_Intestine)			1		101	2			5																3	2	144			1										2						1
	Enterocyte progenitor(Fetal_Intestine)			2		264	5			7						1								1		3	11	388									1	2	3		4			1		3	1
	Enterocyte progenitor_late_Ccnb1 high(Fetal_Intestine)					46				1																2	1	69									1		2		1
	Enterocyte progenitor_late_Ube2c high(Fetal_Intestine)			1		176	2			4			1													3	8	243									1	1			3					2		1
	Enteroendocrine(Fetal_Intestine)					5				1																		9
	Eosinophil granulocyte(Lung)	4	2			21	1				5		1								4				2								8						16		3				13		1	1
	Eosinophil progenitor cell(Bone-Marrow_c-kit)																									21	87	67					1
	Eosinophils(Bone_Marrow_Mesenchyme)					2					1																8	5			1
	Ependymal cell(Fetal_Brain)					6						1																31	1												1
	Epithelia cell_Spp1 high(Liver)	1	3			8					4		8			2	1				2							2					3						26						8		1	2
	Epithelial cell(Fetal_Stomache)	2	1		7	1						2	11			8					4								5				29	3	6	47					6				1		1
	Epithelial cell(Liver)					1							2								1												1						1						2
	Epithelial cell(Neonatal-Heart)	1	4			9					1		2																										1		1
	Epithelial cell(Neonatal-Muscle)	2	19			6		19																				8											86								1
	Epithelial cell(Neonatal-Skin)									1	11								2		5					4	1	30									5							1
	Epithelial cell(Prostate)										3								1							4	2	3																31	1	3		1
	Epithelial cell_Aldh1a2_high(Fetal_Lung)					5				1		2																15						2	1	6			1
	Epithelial cell_Bex1 high(Fetal_Intestine)					48																				1	1	91
	Epithelial cell_Cryab high(Kidney)	2			1	3	2				1																		1				2							1					1		2	1
	Epithelial cell_Gkn3 high(Stomach)					2					2														1			6						1					1
	Epithelial cell_Gm23935 high(Bladder)										8	27				1					5				16								1								1		2
	Epithelial cell_Kcne3 high(Small-Intestine)				2	2	2		6	1	170		3	10						1	13				22	1	1	6					1				2	2						17	7	1			3
	Epithelial cell_Krt20 high(Stomach)					10					2	2								1	3							39					1						7										4
	Epithelial cell_Lgals2 high(Fetal_Intestine)					98					1															1	1	126	1									2			3
	Epithelial cell_Pla2g1b high(Stomach)					18					5	2									5		1					56					1	1					12		1								3
	Epithelial cell_Sftpc high(Fetal_Lung)		1		1	18	3			4		14				2					1					1	2	130					5	18	15	62		4	12		6					1	1
	Epithelial cell_Sh2d6 high(Small-Intestine)									1	15										1							2																1	2				1
	Epithelial cell_Upk3a high(Bladder)		1								37	86	2			1				1	6				60								6							1			6				1
	Epithelium of small intestinal villi_Fabp1 high(Small-Intestine)				1	1		1	2	4	160			17							13				15	2		7		1														13	14	1	1		3
	Epithelium of small intestinal villi_Fabp6 high(Small-Intestine)		1		1	2	2		1	6	125		1	6							14				12			5									1							13	9	2			3
	Epithelium of small intestinal villi_Gm23935 high(Small-Intestine)					2					4		2	2												2		12									1							35
	Epithelium of small intestinal villi_S100g high(Small-Intestine)					1			1					1		1			1							2		6									1							20		1
	Epithelium of small intestinal villi_mt-Nd1 high(Small-Intestine)										13										1				4	1		5																8	1
	Erythroblast(Bone-Marrow)					6																						2
	Erythroblast(Bone_Marrow_Mesenchyme)	1		3		36	3				2					2									1	1	44	57			2						2	2			1
	Erythroblast(Neonatal-Calvaria)	2	7			4					1		1																										4		11						2
	Erythroblast(Neonatal-Skin)					9				4	60										5					5	3	109									2							7
	Erythroblast(Small-Intestine)			2		2		1		1	10			4					3							5	2	50									4							116	1	1
	Erythroblast(Spleen)					1																						1													1								1
	Erythroblast_Car2 high(Fetal_Intestine)					17																				1	1	17
	Erythroblast_Car2 high(Fetal_Stomache)				6	1							6			1					3												21	2	3	23			1		3				1	1	1	3
	Erythroblast_Car2 high(Muscle)					1
	Erythroblast_Car2 high(Neonatal-Muscle)		6			9		5																															11
	Erythroblast_Car2 high(Peripheral_Blood)										1			6						5	3				4		1																1	6
	Erythroblast_Hba-a1 high(Neonatal-Rib)		9					1		1	21	1									1							71									1		6										1
	Erythroblast_Hba-a2 high(Fetal-liver)					25				1																1		28														1
	Erythroblast_Hba-a2 high(Peripheral_Blood)													1							1				3		1	2																					1
	Erythroblast_Hba-x HIGH(Fetal_Stomache)		1		1	1						3	6			1					3	1						1	5			1	37		3	26					4				2		1
	Erythroblast_Hba-x high(Fetal_Lung)		1			8						1															1	40					3	3	3	23	1		3
	Erythroblast_Hbb-bh1 high(Fetal_Brain)					27	1					1														1		67	1												3
	Erythroblast_Hbb-bs high(Embryonic-Mesenchyme)					61																						21
	Erythroblast_Hbb-bs high(Fetal_Intestine)			2		63	2			2																		87									1				1
	Erythroblast_Hbb-bs high(Fetal_Lung)					9						4																42					1	5	5	31		1	4		1				1	1
	Erythroblast_Hbb-bs high(Fetal_Stomache)	2	2		7	2				1		1	10			2	2				6				1	1		3	4				44	2	8	64		2	1		7				2		2	1
	Erythroblast_Hbb-bs high(Liver)	1	4		3	9	27				1		1			30				1	1				1	1		1					3				3		4	1	1				1		30	6
	Erythroblast_Hbb-bs high(Neonatal-Muscle)	14	7			19		2			2																						1						9						1
	Erythroblast_Hbb-bs high(Testis)	1	1			2										2					6				7	4		3		1		1	1	1			1		5						1	3	1
	Erythroblast_Hbb-bt high(Liver)	1					5								1	2									1													1									3
	Erythroblast_Hbb-bt high(Pancreas)																																											22
	Erythroblast_Hbb-y high(Fetal_Intestine)					41				1														1			1	46											1		3
	Erythroblast_Hbb-y high(Placenta)									1	7										3				2	10	2	15															2	3	3	1			1
	Erythroblast_Igkc high(Pancreas)	1				1					6					1				1	3						1	5																306
	Erythroblast_Klf1 high(Fetal-liver)		1			531	3			6	1	10				1								1			3	531					3					2	12		4					3	1
	Erythroblast_Klf1 high(Fetal_Stomache)	1			6	2							4			3	1				4					1			3				21		6	41		1	1		1				3		2
	Erythroblast_Mt2 high(Embryonic-Mesenchyme)					11																						2
	Erythroblast_Mt2 high(Fetal_Lung)					12				2		3															1	31						10	4	17			3		1					1
	Erythroblast_Mt2&Mt1 high(Fetal_Lung)					3				1		5																15				1	1	4	6	19
	Erythroblast_Snca high(Fetal_Stomache)	1	1		7	1						1	3			1	1				7								2				14	1	3	25					7				2		2
	Erythroblast_Ttr high(Neonatal-Rib)		182			1		31			40	6									1						1	243									4		282					3
	Erythrocyte progenitor_Car1 high(Bone-Marrow_c-kit)					1				6							1		2							92	363	315		3			3				3					1				1	1
	Erythrocyte progenitor_Hba-a1 high(Bone-Marrow_c-kit)									1																27	136	90		1							1				1					1
	Erythrocyte_Hbb-bt high(Fetal_Brain)					15	2			2																		56									2				1
	Erythrocytes(Bone_Marrow_Mesenchyme)		2			43	6			5	1															3	64	57			3						3	5			4			2
	Erythroid Cell(Embryonic-Mesenchyme)					60																						27
	Fenestrated endothelial cell_Plvap high(Kidney)	4	1			4	3									3									2	1			1				2														3	2
	Fenestrated endothelial cell_Tm4sf1 high(Kidney)	1	1			5					1					1													1				1														2
	Fibroblasts(Bone_Marrow_Mesenchyme)					19	1			2						1											22	18			1						3				1							1
	G cell(Stomach)					2		1			2										1							14					1						4
	Ganglion cell_Cartpt high(Embryonic-Mesenchyme)					5																						8											2
	Ganglion cell_Gal high(Embryonic-Mesenchyme)					13																						3
	Ganglion cell_Mapt high(Embryonic-Mesenchyme)					43																						18
	Gastric mucosal cell(Stomach)					2					1										1							12											3										1
	Glandular epithelium(Prostate)		1			1	1			1	5										1					10		8									1							40	2	5
	Glandular epithelium_Sprr2f high(Uterus)					2
	Glial cell(Neonatal-Muscle)	1	3					1																															22						1
	Glial cell(Pancreas)										1																																	4
	Granule neurons(Fetal_Brain)					76	4			4		1				1				2						1	4	244			2						2	3	7		6						1
	Granulocyte monocyte progenitor cell(Neonatal-Calvaria)	1	3			4		1			1																						1						3		2						1
	Granulocyte monocyte progenitors(Bone_Marrow_Mesenchyme)					4										1											5	4
	Granulocyte monocyte progenitors(Placenta)					1				2	6			2											1	3	3	6															2		1	1			1
	Granulocyte(Liver)	4	1			3	5						1		1	9														1			2						1								12	3
	Granulocyte(Neonatal-Rib)		4								13																	45											9					4
	Granulocyte(Pancreas)																																											7
	Granulocyte(Spleen)					1					2										3							6											3										3
	Granulocyte_Il33 high(Brain)					6																						2
	Granulocyte_Neat1 high(Placenta)						1			3	4			2							2				5	1		8									1						2	1	1				1
	Granulocyte_Ngp high(Brain)					3																						2
	Granulocyte_S100a9 high(Placenta)		1			1	1			1	12			2						1					1	9	1	8																3	3	2			1
	Granulosa cell_Inhba high(Ovary)	1				5				1	4					1			2		2			1		14	1	22					1				13							101		6	1		1
	Granulosa cell_Kctd14 high(Ovary)					1				1	2								1		3			1		14	3	20		1							10			1				111		2			1
	HSPC_Lmo2 high(Placenta)									1	3									1	1					4		5																2	2
	Hematopoietic stem progenitor cell(Bone-Marrow)					10																						1
	Hepatocyte-Like Cell (Fetal_Stomache)																																1			1
	Hepatocyte_Afp high(Fetal-liver)					18																						16																		1
	Hepatocyte_Fabp1 high(Liver)	7	7		1	10					7		10								8				2			1					8				1	1	35		3				23		1
	Hepatocyte_mt-Nd4 high(Liver)				1								1												1																						3
	Hippocampus neurons_Asic4 high(Fetal_Brain)			2		24	1			1																		114	1		2										4
	Hypothalamic ependymal cell(Brain)					4																						1
	Ig−producing B cell(Lung)		2			3						1																					2						5		2				4
	Immunocyte_Lyz2 high(Fetal_Stomache)				3	2						1	1			1	1				1								2				14		2	19					1				4			1
	Intercalated cells of collecting duct_Aqp6 high(Kidney)	4	1		2	9	11				2					3									1	2		1	3				8							1	1				4		3	2	1
	Intercalated cells of collecting duct_Slc26a4 high(Kidney)	8	2		3	12	14				1		3			6									4	1			4				5					1		1	1				1		6	1
	Interstitial macrophage(Lung)	4	6			22					5		7								5				2								3						23		4				13		1	3
	Invasive spongiotrophoblast(Placenta)		1			3	3			7	76		2	2					2	1	8				20	58	4	129		2			2				3				1		4	39	23	13	3		10
	Keratinocyte(Neonatal-Skin)					3				2	9								1		1							21									3							1
	Kuppfer cell(Liver)	14	9		3	15	39				1		5		5	41	4								2	3		6		1			2				1		17	4	4	1			4		74	9
	Labyrinthine trophoblast(Placenta)										3										1				1	1		4															1	2	1				1
	Large luteal cell(Ovary)		1	1		1					3								1		1					16	4	27		1			2				12							48	2	4
	Left ventricle cardiomyocyte_Myl2 high(Neonatal-Heart)	236	129	1	7	424					17		25			1	9								9					2	1		45					3	48		26				73		11	29
	Leydig cell(Testis)	22	21	2		34	7				3		2			21				1	1				3	51	9	20		13			14				2	2	31		3					21	4	10
	Luminal cell(Mammary-Gland-Involution)		4																												102
	Luminal cell(Mammary-Gland-Pregrancy)		1																									1											12
	Luminal cell_Krt19 high (Mammary-Gland-Virgin)		2			3					47		1								4				14			7					4						15		1				3			9
	Luminal progenitor(Mammary-Gland-Virgin)		1		1	1					18		2								1				6			1											4						2			1
	Lymphatic vessel endothelial cell(Neonatal-Skin)										3															1		6									1						1
	Lymphoid progenitor cell(Embryonic-Mesenchyme)					13																						6
	MEF(Trophoblast-Stem-Cell)	45	11		1	27						38				3	3						3			1		6		11			6						40		7				2			43
	MSC(Bone_Marrow_Mesenchyme)		1			1																					8	8													1
	Macrophage(Embryonic-Mesenchyme)					103																						39
	Macrophage(Fetal-liver)					23					1																	22																1
	Macrophage(Fetal_Brain)					7																					1	31											2
	Macrophage(Fetal_Stomache)	1			1	2							2				1				2					2			6				22	1	3	24					4				3
	Macrophage(Mammary-Gland-Pregrancy)		3			13																						13											41
	Macrophage(Neonatal-Heart)	28	5			44					2		2				1																5						6		1				2		1	2
	Macrophage(Pancreas)						1				2										1																							116					1
	Macrophage(Spleen)					1					2										1							4											4
	Macrophage(Stomach)					3						1																7											2
	Macrophage(Uterus)
	Macrophage_Ace high(Peripheral_Blood)									1	8			7					1	15	14				33	23		13									1						1	11		2			6
	Macrophage_Apoe high(Mammary-Gland-Involution)		5			4																									82
	Macrophage_Apoe high(Placenta)					1				4	33		2	1						2	4				5	21	2	26															1	11	3	5	1		2
	Macrophage_Apoe high(Small-Intestine)		1		1	1			1	1	56			2							4				6																			1	8
	Macrophage_C1qb high(Mammary-Gland-Lactation)		3			26		1				2																28			4								108
	Macrophage_C1qc high(Bone-Marrow_c-kit)									1									1							18	83	99		1																2
	Macrophage_C1qc high(Mammary-Gland-Virgin)		2			5					26					2					4				3			10											26						3			3
	Macrophage_C1qc high(Neonatal-Rib)		1			1		3		1	3																	23											12
	Macrophage_Ccl4 high (Kidney)	2	2			10	8				1				2	3									2	3			4				4							1							5	2
	Macrophage_Cd74 high(Bone-Marrow_c-kit)									2																21	79	91									1										1
	Macrophage_Cd74 high(Mammary-Gland-Lactation)		3			16																						32			3								110
	Macrophage_Cd74 high(Neonatal-Skin)										4										1							6				1					1							1
	Macrophage_Chil3 high(Liver)	1	3		1	3	5								1	2																	1						2								11
	Macrophage_Ctss high(Neonatal-Rib)		29			1		1			10	1																49											32					1
	Macrophage_Cxcl2 high(Small-Intestine)																									1																		3		1
	Macrophage_Flt-ps1 high(Peripheral_Blood)																											1																9
	Macrophage_G0s2 high(Small-Intestine)					1					1			1											1		1	5																19	1	1
	Macrophage_Klf2 high(Brain)					50																						11
	Macrophage_Ly6c2 high(Pancreas)																																											7
	Macrophage_Lyz1 high(Mammary-Gland-Virgin)		2	1	1	10					43										8		1		9			9					5						29		1		1		3			3
	Macrophage_Lyz2 high(Brain)					22																						2
	Macrophage_Lyz2 high(Fetal_Intestine)			1		89	2			1																3	3	109																1
	Macrophage_Lyz2 high(Fetal_Lung)			1		6				1		1																44					1	5	4	14			2		1							1
	Macrophage_Lyz2 high(Kidney)	2	2			1	3				1		1			2													1				2												1
	Macrophage_Lyz2 high(Neonatal-Muscle)	8	12			30		1									2								1			2					1						23						3			1
	Macrophage_Lyz2 high(Neonatal-Skin)					1					6										1							6
	Macrophage_Lyz2 high(Ovary)					2													1		1			1		11		15									2							25
	Macrophage_Lyz2 high(Testis)	16	5			22	2			1	2					8					3				1	21	2	6		7			6				2	2	12		3					9	1	3	1
	Macrophage_Ms4a6c high(Bone-Marrow)					15																						2
	Macrophage_Pf4 high(Bladder)										10	12									3				12																		1				1		1
	Macrophage_Pf4 high(Fetal_Intestine)					56	1			2	1													1		1	2	104			1						1	1
	Macrophage_Pf4 high(Mammary-Gland-Involution)		13	1		7																				1					161
	Macrophage_Pf4 high(Neonatal-Muscle)	2	7			1		4																				2					1						32
	Macrophage_Pf4 high(Neonatal-Skin)									1	2																	9																	1
	Macrophage_Pf4 high(Peripheral_Blood)										1									1					1																			4					1
	Macrophage_Pf4high(Fetal_Lung)					4				1		2				1												26					2	2	1	11			2						1
	Macrophage_Plbd1 high(Mammary-Gland-Involution)		4																												64		1
	Macrophage_Retnla high(Mammary-Gland-Involution)		2			3																									102																	1
	Macrophage_S100a4 high(Bone-Marrow)					10																						1
	Macrophage_S100a4 high(Bone-Marrow_c-kit)									1																13	38	44		1																1
	Macrophage_S100a4 high(Peripheral_Blood)					1	1	1		3	10			18		1				49	27			2	118	35	1	27									1	1				1	9	41	1	5		1	12
	Macrophage_Spp1 high(Placenta)						1			4	45		1	3					1		10				13	34	5	59									3						2	29	15	9			7
	Marcrophage_Cd74 high(Ovary)																										1																	26
	Marginal zone B cell(Spleen)					53	2			1	25	1	11	1							27				1			260					3					1	95		5		1						31
	Mast cell(Bone-Marrow)					2
	Mast cell(Fetal_Stomache)				2	1				1		1	4			3					2											1	9	2	3	24									1		1	1
	Mast cell(Mammary-Gland-Involution)		1																												6
	Mast cell(Mammary-Gland-Pregrancy)		1			2																						1											1
	Mast cell(Neonatal-Calvaria)	3	7			6		1			1					2												1					4						1		13				2		6
	Mast cell(Neonatal-Muscle)	9	6			7																						1											20
	Mast cell(Neonatal-Skin)					1					11															2	1	40		1							2
	Mast cell(Small-Intestine)																																				1							2
	Mast cell_Mcpt8 high(Fetal-liver)					8				1	1							1										16											1
	Megakaryocyte progenitor cell(Bone-Marrow_c-kit)		1							3																50	204	151					5				1				1	3				1
	Megakaryocyte progenitor cell(Placenta)									1	1														1	3	1	3															1	2		1
	Megakaryocyte(Bone_Marrow_Mesenchyme)					2																				1	3	2
	Megakaryocyte(Fetal-liver)					11																						8
	Melanocyte(Neonatal-Skin)										8								1		1						1	16									2
	Mesenchymal cell(Neonatal-Muscle)	28	43		1	57		20			1	1	1				3								1			13		1			3					1	140		2				4		2	3
	Mesenchymal stem cell_Cxcl1 high(Mesenchymal-Stem-Cell-Cultured)					1																						1																			1
	Mesenchymal stem cell_Tmsb10 high(Mesenchymal-Stem-Cell-Cultured)		1										1																												1
	Mesenchymal stromal cell(Bladder)		3			1					51	124	1			1				2	11				118								2							1			10		2		3	1	1
	Microglia(Brain)					145																						30											1
	Microglia(Fetal_Brain)					7										1											1	32										2	1
	Monocyte progenitor cell(Lung)					1																											1						4						2
	Monocyte progenitor cell_Ctsg high(Bone-Marrow_c-kit)			3						32							1		7							269	912	903		2			7				12				6	4				3	3	5
	Monocyte progenitor cell_Prtn3 high(Bone-Marrow_c-kit)			3						27			1			1			2		1			1		266	1123	1095		7			7				13				2	7				7	1
	Monocyte progenitor(Bone-Marrow_c-kit)			2		2				20									7							305	1097	861		1			8				7				3	3				8	1	1
	Monocyte(Placenta)		1			1				3	63		1	5					3	1	9				10	33	7	63		1							3	1					4	3	8	3			6
	Monocyte(Spleen)					1	1				1										2		1					16											3										3
	Monocyte_Elane high(Peripheral_Blood)					2	1			1	5			14						4	7				5	1																	2	20	1
	Monocyte_F13a1 high(Peripheral_Blood)										3			13						4	7				6	1																		8
	Monocyte_Mif high(Bone-Marrow)					1
	Monocyte_Prtn3 high(Bone-Marrow)					16																						2
	Multipotent progenitor_Ctla2a high(Bone-Marrow_c-kit)			2		1				10						1			3					1		171	746	610		1			2				6				3	1				3	3	2
	Muscel cell(Mammary-Gland-Lactation)					7																						7			4								47										1
	Muscle cell(Mammary-Gland-Lactation)		2			35		1				2																42			6								144										1
	Muscle cell(Fetal_Stomache)	1			1	2							1			1					2								3				16	4	1	16					3				1
	Muscle cell(Mammary-Gland-Lactation)		1			4																						9											27
	Muscle cell(Neonatal-Rib)		17					2			6																	15											18
	Muscle cell(Stomach)					2					1			1														13											1										1
	Muscle cell_Acta2 high(Neonatal-Rib)		3			1		1			3																	11									1		5
	Muscle cell_Actc1 high(Neonatal-Calvaria)	3	3		1	3																											1								6						10	1
	Muscle cell_Actc1 high(Neonatal-Muscle)	8	12			6		10					1															6											58		1				1		1
	Muscle cell_Actc1 high(Neonatal-Rib)		1								3																1	7											2
	Muscle cell_Actc1 high(Neonatal-Skin)					2				1	12																	14									1							2
	Muscle cell_Inmt high(Mammary-Gland-Involution)		3			2																									39
	Muscle cell_Junb high(Neonatal-Calvaria)	26	31			46		2			2		1				8																9						14		52				11		38	8
	Muscle cell_Lrrc15 high(Neonatal-Skin)					2					23									1	1					1		35									2							3
	Muscle cell_Mgp high(Uterus)					2
	Muscle cell_Myl9 high(Neonatal-Calvaria)	1	1			3		1			1		1				1																						1		6						8
	Muscle cell_Myl9 high(Neonatal-Muscle)	7	18			13		13									1											2					1						54					1			1		1
	Muscle cell_Pi16 high(Mammary-Gland-Involution)		13			6											1														176
	Muscle(Embryonic-Mesenchyme)					84																						33											1
	Myelinating oligodendrocyte(Brain)					1610																						349											1
	Myeloid leukocyte(Mammary-Gland-Pregrancy)		2			16						2																19											77
	Myoblast(Bone_Marrow_Mesenchyme)					2				1																	2	5
	Myoepithelial cell(Mammary-Gland-Pregrancy)		1			17						1																17											42
	NK Cell(Lung)	2	5		1	23					3		8				2				6				3								5						33		2				21		2	1
	NK cell(Bladder)										5	4									2				13								1												1		1
	NK cell(Mammary-Gland-Virgin)		1			1					27					1	1				3				4			10					2					2	21									3
	NK cell(Placenta)		1							2	7								1		3				4	6	3	10																2	2	1			3
	NK cell(Spleen)					2		1			1			1														26											8										2
	NK cell(Uterus)					1
	NK cell_Cd8b1 high(Mammary-Gland-Involution)	1	33			11																						1			369		1
	NK cell_Gzma high(Mammary-Gland-Involution)					2																									28
	NK cell_Gzma high(Mammary-Gland-Pregrancy)		5			18						3																26											58
	NK cell_Gzma high(Peripheral_Blood)						1			6	3			5						16	15				29	20	2	16									1					1	1	19		3			7
	NKT cell(Placenta)									2	5			2							3				1	2	1	2									1							1	1
	NK_cells_Gzmb high(Mammary-Gland-Pregrancy)		5			15						3																35											82
	Natural kill cell(Mammary-Gland-Lactation)		3			26		1																				34			4								101
	Neural progenitor cell(Fetal_Brain)		1	1		35				1																	3	159			1		2						4		5
	Neuron(Brain)					18																						5
	Neuron(Fetal_Stomache)				2	2							2			1					2												7		1	6					2				1
	Neuron(Mammary-Gland-Pregrancy)																																						3
	Neuron(Neonatal-Calvaria)	10	11			16		2			1		2			1	1											1					8						4		27				2		26	3
	Neuron(Neonatal-Muscle)	6	6			6		4									1																1						21		1
	Neuron(Neonatal-Skin)					1					7										2					1		18									1							1
	Neuron_Igfbpl1 high(Embryonic-Mesenchyme)					73																						26
	Neuron_Isl1 high(Embryonic-Mesenchyme)					34																						9
	Neuron_Kpna2 high(Fetal_Brain)					31				2		2															1	123	1										2		1
	Neuron_Mpz high(Neonatal-Rib)		2					1			4																	8											8
	Neuron_Npy high(Embryonic-Mesenchyme)					23																						15
	Neuron_Stmn2 high(Neonatal-Rib)		6			1		1			7																	26											6
	Neuron_tuba1c high(Fetal_Brain)					33	2			1																1	2	134					1					1	2		1						2
	Neuronal Cells_Rtn1 high(Fetal_Intestine)					46	1																				1	71					1
	Neuronal Progenitors(Embryonic-Mesenchyme)					17																						3
	Neuronal cell_Fabp7 high(Fetal_Intestine)					117	3			3														1			4	193									1				1					2
	Neutrophil (Bone_Marrow_Mesenchyme)			2		19	2			1						1											38	31									4				1
	Neutrophil granulocyte(Lung)	1	1			13					3		1								3				1								2						8		1				6			2
	Neutrophil progenitor(Bone-Marrow)					54																						10
	Neutrophil progenitor_S100a8 high(Kidney)		1			2																			1
	Neutrophil(Embryonic-Mesenchyme)					3																						2
	Neutrophil(Fetal_Stomache)					1							3			1	1												1				5	1	1	4					3
	Neutrophil(Neonatal-Calvaria)	4	12			15		4			4		1			2	2				1							1					2						6		2				5		1	1
	Neutrophil(Neonatal-Rib)		61					16		4	24	1							1									116									3		127					3					1
	Neutrophil(Neonatal-Skin)					1					2																	2									1							1
	Neutrophil(Spleen)																											3
	Neutrophil_Camp high(Peripheral_Blood)					1	1				9			35						14	13				11	1	2	1												1			1	34	1				1
	Neutrophil_Cebpe high(Bone-Marrow)					13
	Neutrophil_Elane high(Fetal-liver)					78	1																			1		70					1					2	7		1	1					1
	Neutrophil_Elane high(Neonatal-Muscle)	2	10			5		5			1																	2											26
	Neutrophil_Elane high(Neonatal-Rib)		1								5																	37											4										2
	Neutrophil_Fcnb high(Bone-Marrow)					7																						2
	Neutrophil_Fcnb high(Bone-Marrow_c-kit)			1						11									6							330	1135	807		1			4				2				3	2				5	3	2
	Neutrophil_Gm5483 high(Fetal_Lung)					2						2																14					1	2	3	5
	Neutrophil_Hmox1 high(Neonatal-Muscle)	46	26		1	107					3		1				9								1								13						5						14		3	5
	Neutrophil_Ighg1 high(Bone-Marrow_c-kit)		1							9									4					1		479	1961	820		4			2				3				1					1	2
	Neutrophil_Il1b high(Peripheral_Blood)					2	1				12			6						28	14				84	6	3	9		1			1										4	14	1	3			6
	Neutrophil_Lcn2 high(Bone-Marrow_c-kit)		1	8						27									13					1		825	2169	1501		3			7				16				6	2				4	4	5
	Neutrophil_Ltf high(Bone-Marrow_c-kit)									10									3							257	767	479		2			1				5				5	3				1	4	2
	Neutrophil_Ltf high(Peripheral_Blood)					1	2				10			23						20	20				14	1	2	2										1			1		2	44					1
	Neutrophil_Mmp8 high(Bone-Marrow)					41																						10
	Neutrophil_Ngp high(Bone-Marrow)					20
	Neutrophil_Ngp high(Bone-Marrow_c-kit)									11						1	1		2					1		305	1451	607		1			3				3				1	1					3
	Neutrophil_Ngp high(Fetal-liver)					20				1																		20										2
	Neutrophil_Ngp high(Liver)															2
	Neutrophil_Ngp high(Neonatal-Heart)	8	5			15											1																						3						4
	Neutrophil_Retnlg high(Bone-Marrow_c-kit)			1						1																49	173	103		1			2				1
	Neutrophil_Retnlg high(Neonatal-Heart)	4	2		1	9							1																				4						2		1				2			1
	Neutrophil_Retnlg high(Peripheral_Blood)					3	1				6			28		1				26	18				18	5		5															2	45	1				3
	Neutrophil_S100a8 high(Fetal_Lung)					3					1	4															1	23					1	2	3	23			5							1
	Neutrophil_Stfa3 high(Neonatal-Muscle)	7	48			12		20				1	1															11											169		2				1
	Nuocyte(Lung)	1	8		1	13					4		2				3				3							1					4						22		1				6			1
	Oligodendrocyte precursor cell(Brain)					36																						4
	Oligodendrocyte(Neonatal-Rib)		4								3																	6											2
	Osteoblast(Neonatal-Rib)		5								7															1	1	14									1		13
	Osteoblast_Dlk1 high(Neonatal-Skin)					20				7	73								1		8					7	6	135				2					16							8		1
	Osteoblast_Ppic high(Neonatal-Skin)					23				20	172								3	1	11					10	2	395		1		4					29			1				29	7
	Osteoblasts(Bone_Marrow_Mesenchyme)			2		20	4			1																	26	29			1						2	1			1
	Osteoblast (Neonatal-Calvaria)	72	94			102		12			12		13			14	14								3			1					33						32		116				29		110	5
	Osteoclast(Neonatal-Rib)		1								2																	8									1		3
	Ovarian surface epithelium cell(Ovary)		1			3				1	1															7	1	10		1							6							22	2	1
	Ovarian vascular surface endothelium cell(Ovary)					4				3									2					1		9	3	24									4							42		2			1
	PE lineage cell_Gkn2 high(Placenta)					2				2	18			2		1				1	3				9	16	3	49		1			1				4						4	18	5	5	1		3
	PE lineage cell_S100g high(Placenta)		1			2	1			8	37			4						1	7				6	25	7	45					2				3						4	15	8	4			6
	Pan-GABAergic(Brain)					16																						5
	Paneth cell(Small-Intestine)					2			2		38			2		1					2					3	1	13									2						1	35	7
	Parietal cell (Stomach)					11					1	1				1												26						1					4					1					2
	Pericentral (PC) hepatocytes(Liver)		1			2	7						1			7									2					1									1								8
	Periportal (PP) hepatocyte(Liver)					1	1						3			1																													1		1
	Pit cell_Gm26917 high(Stomach)					5					2	2									1							19									2		7										3
	Pit cell_Ifrd1 high(Stomach)					18					3	4									2							87					1						14				1						6
	Plasma cell(Spleen)					2																						7											2
	Plasmacytoid dendritic cell(Lung)	7	9			20				1	5		2				1				9				4								7						29		4				21		2	2
	Postmitotic neurons_Lhx9 high(Fetal_Brain)					25	6													1								96									1		3								1	1
	Pre T cell(Thymus)	1	1								1																	1											2
	Pre-Sertoli cell_Cst9 high(Testis)	25	15			37	7			1	2					19					1				2	60	12	16		14			9				2		18		8	1				17	9	13
	Pre-Sertoli cell_Ctsl high(Testis)	3				9					1					3					1				2	7	3	4		2			4				1	2	5		1				1	4	1	2
	Pre-pro B cell(Bone-Marrow)					43																						5
	Preleptotene spermatogonia(Testis)	39	22	3	1	62	10				4		2			27	2			1					3	62	17	22		24			7	2			6	3	33		5					25	6	20	3
	Preosteoblast/Osteoblast/Bone cell/Cartilage cell(Neonatal-Calvaria)	302	409		9	464		58			61		41			29	92				5				14	1		14		10			195					4	142		632				110		562	56	1
	Proerythrocytes(Bone_Marrow_Mesenchyme)			3		58	8			9	3					1				1						3	99	88			1						3	4	1		5					1
	Progenitor cell(Fetal_Stomache)	1	1		3							1	2			1	1				4								5				19		6	29					8						1	2
	Progenitor cell_Ptprcap high(Embryonic-Mesenchyme)					3																						3
	Progenitor trophoblast_Gjb3 high(Placenta)					5	1			3	31		2			1			3		2				8	32	4	73		2													1	58	6	7			3
	Proliferating thymocyte(Thymus)	7	5			8	1				1	1				3	3						2		1			10		1			4						17		1						2	27
	Prostate gland cell(Prostate)	1				9	1			4	141			1		5			18		11				17	170	16	159		6							25	6			2		1	827	31	68		4	10
	Proximal tubule brush border cell(Kidney)	20	5		7	39	33				6		3		3	20	1				1				6	5		3	5	1			10					3		8	7				2	1	37	11
	Proximal tubule cell_Cyp4a14 high(Kidney)	5	2		4	5	4				1		1			4									1				5				3									1					4	3
	Proximal tubule cell_Osgin1 high(Kidney)	6	3		3	12	8						1		1	4	1								3				2				3				1				3				1		9	3
	Purkinje cell(Fetal_Brain)			1		10				1																		34											1		1
	Pyramidal neuron cell(Fetal_Brain)			1		34				2															1		1	164	2								1	1	1		4
	Radial glia_Fabp7 high(Fetal_Brain)					24				1		1				1											4	171	1		1		1					2	2		2					1
	Radial glia_Vim high(Fetal_Brain)			1		35				3	1																3	130	1		1						2		4		2
	Reproductive tissues(Embryonic-Mesenchyme)					7																						3
	S cell_Chgb high(Small-Intestine)										4								1									2																6	1
	S cell_Gip high(Small-Intestine)										6			1																														1					1
	S1 proximal tubule cells(Kidney)	6	3		2	11	9				2		3			5									3	2			7	1			3							2	2						9	6
	S3 proximal tubule cells(Kidney)	10	5			11	7				2		1		1	1										1		2	5				4					1		1					1		6	6
	Schwann cell(Brain)					5																						2
	Schwann cell(Fetal_Brain)		1	1		61	2			4															1		2	315	1									2	9		5
	Secretory alveoli cell(Mammary-Gland-Lactation)					6						1																10											23
	Secretory alveoli cell(Mammary-Gland-Pregrancy)		6			35		1				1																35			1								118
	Secretory alveoli cell_AW112010 high(Mammary-Gland-Lactation)		2			9																						8											51
	Secretory alveoli cell_Actb high(Mammary-Gland-Lactation)		3			29						1																16			6								84
	Secretory alveoli cell_Apod high(Mammary-Gland-Lactation)		3			18		1				1																14			6								60
	Secretory alveoli cell_Atf3 high(Mammary-Gland-Lactation)		2			19																						15			1								69										1
	Secretory alveoli cell_Bckdha high(Mammary-Gland-Lactation)		2			17		1																				19			6								91
	Secretory alveoli cell_Ccng1 high(Mammary-Gland-Lactation)		1			9						2																15			3								70										1
	Secretory alveoli cell_Cd63 high(Mammary-Gland-Lactation)		1			14						2																12			2								38
	Secretory alveoli cell_Cd83_high(Mammary-Gland-Lactation)					5		1																				4											26
	Secretory alveoli cell_Cfd high(Mammary-Gland-Lactation)		9			34						5																32			14								157										1
	Secretory alveoli cell_Cgrrf1 high(Mammary-Gland-Lactation)		2			32						3																31			4								122
	Secretory alveoli cell_Cide&Wfdc3&Wap high(Mammary-Gland-Lactation)		5			34						5																35			9								158										2
	Secretory alveoli cell_Cidea high(Mammary-Gland-Lactation)		6			48	1	3																				53			13								155
	Secretory alveoli cell_Cidea&Elovl5 high(Mammary-Gland-Lactation)		5			37		2				3																35			5								112										1
	Secretory alveoli cell_Cidea&Fth1&Wfdc3 high(Mammary-Gland-Lactation)		1			18		2																				27			7								70										2
	Secretory alveoli cell_Clpx high(Mammary-Gland-Lactation)		1			13						1																19			4								42
	Secretory alveoli cell_Clu high(Mammary-Gland-Lactation)		5			45		1				1																33			4								136										1
	Secretory alveoli cell_Cnp high(Mammary-Gland-Lactation)		1			10																						9			2								31
	Secretory alveoli cell_Crip1 high(Mammary-Gland-Lactation)		1			11		1				1																4			3								28
	Secretory alveoli cell_Csn2 high(Mammary-Gland-Involution)		3			1																									47
	Secretory alveoli cell_Cyb561 high(Mammary-Gland-Lactation)					11																						3			2								19
	Secretory alveoli cell_Dnajb1 high(Mammary-Gland-Lactation)					28						3																26			8								114
	Secretory alveoli cell_Ehf high(Mammary-Gland-Lactation)		1			12						2																9			2								47
	Secretory alveoli cell_Fcer1g high(Mammary-Gland-Lactation)		2			15						1																8			1								29
	Secretory alveoli cell_Fth1 high(Mammary-Gland-Lactation)		9			58		3				1																42			12								169
	Secretory alveoli cell_Fth1&Cib1 high(Mammary-Gland-Lactation)		1			40		4																				48			11								174										2
	Secretory alveoli cell_Fth1&Wfdc3 high(Mammary-Gland-Lactation)		3			56		3				3																37			15								171										4
	Secretory alveoli cell_Gadd45b high(Mammary-Gland-Lactation)		3			9						1																16			1								46
	Secretory alveoli cell_Ggnbp2 high(Mammary-Gland-Lactation)		1			18		1																				10			1								52
	Secretory alveoli cell_Gm1673 high(Mammary-Gland-Lactation)		4			32						1																23			3								81										1
	Secretory alveoli cell_Gpx3 high(Mammary-Gland-Lactation)		2			24						1																30			6								103
	Secretory alveoli cell_Hes1 high(Mammary-Gland-Lactation)		1			20		1																				33			2								87										1
	Secretory alveoli cell_Hsp90aa1 high(Mammary-Gland-Lactation)					18						1																18			1								68
	Secretory alveoli cell_Hspa1a high(Mammary-Gland-Lactation)		4			24		1				1																25			6								111										3
	Secretory alveoli cell_Ifi27l2a_high(Mammary-Gland-Lactation)					7																						8			1								26
	Secretory alveoli cell_Ifi35 high(Mammary-Gland-Lactation)		1			17		1				1																24			5								78										2
	Secretory alveoli cell_Igfbp7 high(Mammary-Gland-Lactation)					6						2																6			3								45										1
	Secretory alveoli cell_Ighm1 high(Mammary-Gland-Lactation)		2			15						1																12			4								59
	Secretory alveoli cell_Igkv1-110 high(Mammary-Gland-Lactation)		2			26																						26			9								94										1
	Secretory alveoli cell_Igkv1-110&P4hb high(Mammary-Gland-Lactation)		2			26		1																				18			8								91
	Secretory alveoli cell_Igkv1-117 high(Mammary-Gland-Lactation)		3			21						1																20			5								76
	Secretory alveoli cell_Iglc1 high(Mammary-Gland-Lactation)					38		5				1																42			3								117
	Secretory alveoli cell_Igsf8 high(Mammary-Gland-Lactation)		1			6		1																				11			4								44										1
	Secretory alveoli cell_Kif5b high(Mammary-Gland-Lactation)		2			17																						18			5								73
	Secretory alveoli cell_Klf2 high(Mammary-Gland-Lactation)		3			28		2				1																21			4								89
	Secretory alveoli cell_Klf6 high(Mammary-Gland-Lactation)		2			28		1				1																22			2								85										1
	Secretory alveoli cell_Lgals1 high(Mammary-Gland-Lactation)		1			11																						9			1								32
	Secretory alveoli cell_Ly6a high(Mammary-Gland-Lactation)		1			17						1																9			3								45
	Secretory alveoli cell_Lyz2 high(Mammary-Gland-Lactation)		1			17		4				2																11			7								74
	Secretory alveoli cell_Malat1 high(Mammary-Gland-Lactation)		1			25		1				4																17			2								113
	Secretory alveoli cell_Mat2a high(Mammary-Gland-Lactation)					11																						8			3								53
	Secretory alveoli cell_Mrpl15 high(Mammary-Gland-Lactation)		1			6																						15			4								30										1
	Secretory alveoli cell_Naxd high(Mammary-Gland-Lactation)		2			12																						7											48										1
	Secretory alveoli cell_Pa2g4 high(Mammary-Gland-Lactation)		6			23		1																				21			4								60
	Secretory alveoli cell_Ppp2r3a high(Mammary-Gland-Lactation)					3																						4			1								14
	Secretory alveoli cell_Prkcsh high(Mammary-Gland-Lactation)		1			22		1																				11			3								45										1
	Secretory alveoli cell_Ptpn18 high(Mammary-Gland-Lactation)		2			21		1				2																23			1								73							1			1
	Secretory alveoli cell_Rac2 high(Mammary-Gland-Lactation)		1			4						2																12			3								39
	Secretory alveoli cell_Retnla high(Mammary-Gland-Lactation)		3			15		1																				23			3								78										1
	Secretory alveoli cell_Rgs2_high_Rora high(Mammary-Gland-Lactation)		1			7		2																				18			1								61
	Secretory alveoli cell_Rhob high(Mammary-Gland-Lactation)					10		1																				11			3								37
	Secretory alveoli cell_S100a11 high(Mammary-Gland-Lactation)					5		1																				5			1								32
	Secretory alveoli cell_Sars high(Mammary-Gland-Lactation)		4			14																						8			3								41										1
	Secretory alveoli cell_Sh3bgrl3 high(Mammary-Gland-Lactation)		2			20		1																				21			1								47										2
	Secretory alveoli cell_Snord118 high(Mammary-Gland-Lactation)					12		1				1																14											67
	Secretory alveoli cell_Spp1 high(Mammary-Gland-Lactation)		4			27																						27			2								101
	Secretory alveoli cell_Srsf11 high(Mammary-Gland-Lactation)		1			14		1				2																9			1								68
	Secretory alveoli cell_Taf1d high(Mammary-Gland-Lactation)					11																						8			1								30
	Secretory alveoli cell_Thy1 high(Mammary-Gland-Lactation)					13																						11			2								26
	Secretory alveoli cell_Tmem123 high(Mammary-Gland-Lactation)		2			10						1																15											42
	Secretory alveoli cell_Tmsb10 high(Mammary-Gland-Lactation)		1			22																						26			3								76
	Secretory alveoli cell_Trf high(Mammary-Gland-Involution)		22			19											1									1		1			578
	Secretory alveoli cell_Tubb5 high(Mammary-Gland-Lactation)					5																						6			1								29
	Secretory alveoli cell_Tyrobp high(Mammary-Gland-Lactation)					13																						8			1								42										2
	Secretory alveoli cell_Ube2e3 high(Mammary-Gland-Lactation)		1			16						1																21			1								56
	Secretory alveoli cell_Wfdc17 high(Mammary-Gland-Lactation)		3			35						1																27			7								113
	Secretory alveoli cell_Wfdc3&Wap high(Mammary-Gland-Lactation)		2			46						3																41			7								145					1					2
	Secretory alveoli cell_Yif1b1 high(Mammary-Gland-Lactation)		2			18						2																12											78
	Secretory alveoli cell_mt-Tp high(Mammary-Gland-Lactation)		2			15		1				4																20			3								96
	Sertoli cell(Testis)	10	6			16	3				1		1			14			2		3				2	37	2	9		8			1				2	2	8		6				3	9	5	4
	Skeletal Muscle(Embryonic-Mesenchyme)					23																						5
	Skeletal muscle cell_Myl1 high(Neonatal-Muscle)	4	9			6		4																	1			2											20								1
	Skeletal muscle cell_Tnnc2 high(Neonatal-Muscle)	2	6			5		1			1														1								2						6						1
	Small luteal cell(Ovary)					8				5	12		1			1			6		4			4	1	56	9	77		2							24							99	2	8	1	1	2
	Smooth muscle cell(Bladder)		3								19	48									6				39																		3					1
	Smooth muscle cell(Fetal_Lung)					11	2			2		8													1	1		61					3	6	6	32		1	3		1							1
	Smooth muscle cell(Neonatal-Heart)	32	17		1	80					2		1			1	4								4					1			6						5		5				10		2	3
	Smooth muscle cell_Acta2 high(Neonatal-Skin)					2				2	9										1					2	1	27									3							1	1
	Smooth muscle cell_Acta2 high(Pancreas)																																							1				10
	Smooth muscle cell_Mylk high(Neonatal-Muscle)		6			4		4																				2											31										3
	Smooth muscle cell_Rgs5 high(Pancreas)																				1																							9
	Spermatids_1700016P04Rik high(Testis)	31	29			44	9	1		3	7					37			1	1						75	16	16		18			12				6	4	38		11	5			1	29	4	20
	Spermatids_Cst13 high(Testis)	56	28	1		54	6			1	2					38	1				5				14	78	18	21		25			15				6	5	37		8	3			5	22	14	11
	Spermatids_Hmgb4 high(Testis)	7	4			7	1				3		1			4	1			1	9				17	7	1	2		7			6						6						6	5	2	1	1
	Spermatids_Tnp1 high(Testis)	40	21	2		61	7			1	1		1			41				1	5			1	8	71	16	24		20			15	1			6	5	41		7	1			4	23	7	24
	Spermatocyte_1700001F09Rik high(Testis)	7	3			9	1						3			5				1	12				25	7	1	2		4			6	1			1		12			1	1		7	2	1	1
	Spermatocyte_Cabs1 high(Testis)	20	15	1		49	4			2	1					18	2		1	1	2				8	41	13	16		18			9					3	21			2			2	14	3	6
	Spermatocyte_Calm2 high(Testis)	78	29	2		88	18			3	2		4			50	2		1		4				7	139	29	34		28			25				6	9	56		10	3				50	10	24	3
	Spermatocyte_Mesp1 high(Testis)	42	18			81	13			2	5		3			40	2		1	4	2			1		102	16	26		29			9				5	2	57		8	3				25	9	20	1
	Spermatocyte_Slc2a3 high(Testis)	14	4			16	3				5		2			4				1	22				44	20	8	12		8		1	20	1			1	2	22		3				22	7	3	6
	Spermatogonia_1700001P01Rik high(Testis)	67	31	2		88	9			2	2		1			41			4		2					121	20	42		36			29				7	11	52		9	3				41	12	23	1
	Spermatogonia_Tbc1d23 high(Testis)	1	2			4										1					1				6	11	3	2		1			2					1	4						4	1	1	2	1
	Spiral artery trophoblast giant cells(Placenta)						2			1	25			2					1		8				9	31	3	50									2	1					4	18	6		1		8
	Spongiotrophoblast_Hsd11b2 high(Placenta)		1								4								1		1				1	4		14			1							2						9
	Spongiotrophoblast_Phlda2 high(Placenta)					1				1	11								2		2				3	15		23									1							19	2	1			1
	Stem and progenitor cell(Fetal-liver)					54	1									1											1	46										1			2					2	1
	Stem and progenitor cell(Mammary-Gland-Virgin)					10					32	2	2			1				1	6		1		3			9					2						25				1		1			4
	Stomach cell_Gkn2 high(Stomach)		1			23		1			8	1		2						1	5							87					1				1		14		1		2	1					12
	Stomach cell_Kazald1 high(Fetal_Stomache)	1	2		1	1						3	4			1	1				1					1			9				19	3	2	17					5				2		1	2
	Stomach cell_Mt2 high(Stomach)		2			16					9										3							97						1					18										9
	Stomach cell_Muc5ac high(Stomach)					12					3	2									2							41											7					1					4
	Stroma cell (Ovary)					8	1				3		1								2			1		21	4	37									9							271	1	6
	Stromal Cell Cldn11 high(Embryonic-Mesenchyme)					15																						2
	Stromal Cell_Agtr2 high(Embryonic-Mesenchyme)					74																						27
	Stromal Cell_Cnmd high(Embryonic-Mesenchyme)					42																						16
	Stromal Cell_Cxcl14 high(Embryonic-Mesenchyme)					48																						25
	Stromal Cell_fabp7 high(Embryonic-Mesenchyme)					45																						13
	Stromal cell(Fetal_Brain)		1			7	1			1																		52											1		1
	Stromal cell(Liver)	1				1															1												3						3		1
	Stromal cell(Mammary-Gland-Involution)		21			19											3														443
	Stromal cell(Mammary-Gland-Lactation)					18		1				2																19			3								83
	Stromal cell(Mammary-Gland-Pregrancy)		4			19						2																26											108
	Stromal cell(Placenta)					2					15								1		2				1	16	1	24		1							2						1	15	3	2		1	1
	Stromal cell(Prostate)										3								1						1	2		2										1						18		2			2
	Stromal cell_Acta1 high(Neonatal-Rib)		34			3		7			18	1															2	107									1		42					2	1
	Stromal cell_Acta2 high(Lung)	3	3			2					1										1												2						8						8
	Stromal cell_Acta2 high(Placenta)					1					4			1												1	1	7										1						8					2
	Stromal cell_Adamdec1 high(Fetal_Intestine)			2		377	8			6						1								2		5	8	574					1				4		2		2					2	1
	Stromal cell_Adamdec1 high(Small-Intestine)										7										2				1																			1	1
	Stromal cell_Akr1c18 high(Neonatal-Skin)					3					9									1	1							25									2							1
	Stromal cell_Ankfy1 high(Fetal_Lung)		2	1		87	5			10	3	41	1			1				1	3		2		1	4	6	398					12	38	54	171	1	9	45		4				6	7	1	1
	Stromal cell_Ankrd1 high(Kidney)	1					1								1										1
	Stromal cell_Car3 high(Bladder)		1		1						35	88								1	6				74								5										8				2	2	1
	Stromal cell_Ccl11 high(Uterus)					1
	Stromal cell_Cdkn1c high(Fetal_Stomache)	1	2		2	2					1		5			1					4							2	10	1		1	27	2	4	51					8				1		4
	Stromal cell_Cnmd high(Bone_Marrow_Mesenchyme)					9					2					1											18	11			1						1				1
	Stromal cell_Col10a1_high(Bone_Marrow_Mesenchyme)					3	1			1																	6	3
	Stromal cell_Col1a1 high(Neonatal-Calvaria)	37	15	1	1	35		2			8		3			2	6								1			2		1			3						3		58				4		53	2
	Stromal cell_Col1a2 high(Bone_Marrow_Mesenchyme)		2	2		58	6			4	3															3	101	80			2		1				3	2			3						1
	Stromal cell_Col3a1 high(Mammary-Gland-Virgin)		8			12					83	3	1			1		1			22		2		37			23					10					1	73		1		4		2			10
	Stromal cell_Col3a1 high(Neonatal-Calvaria)	2	4			7											1								1														1		9				3		8
	Stromal cell_Col3a1 high(Neonatal-Heart)	173	117		4	356					11		22			3	4								6								50					1	43		10				48		5	24
	Stromal cell_Cxcl10 high(Kidney)						1																		1								1														1	1
	Stromal cell_Cxcl12 high(Embryonic-Mesenchyme)					211																						64
	Stromal cell_Dcn high(Fetal_Stomache)		5		11	4						3	8			5	2				7				1		1	1	6	1		1	49	1	12	84					5				6		1	1
	Stromal cell_Dcn high(Kidney)	1				2	3									2									1	1																					2
	Stromal cell_Dcn high(Lung)	5	4			23					4		8				1				3				2			1					5						28		1				23		3	3
	Stromal cell_Dcn high(Small-Intestine)				1					1	3																	1																1
	Stromal cell_Dpt high(Bladder)		2			1					130	265	7			1				4	20				191								6							2			16		1		6	4	1
	Stromal cell_Fmod high(Neonatal-Heart)	70	43		3	101					5		3				2								1					2			16					1	9		6				16		2	4
	Stromal cell_Fn1 high(Pancreas)										3									1						1		1																88
	Stromal cell_Gas6 high(Neonatal-Skin)					10				6	77								1		2					14	3	153				1					11			1		1		8	3
	Stromal cell_Gm23935 high(Uterus)					1
	Stromal cell_Has1 high(Uterus)					3																																			1
	Stromal cell_Hsd11b2 high(Uterus)					1
	Stromal cell_Inmt high(Lung)	6	8		3	19				1	8		2								4												12						22		1				10			3
	Stromal cell_Mfap4 high(Pancreas)										2																																	28
	Stromal cell_Mgp high(Kidney)	1					1																			1														1
	Stromal cell_Ndn high(Neonatal-Muscle)	8	55			22		24					1				2											14					3						207		2				1				2
	Stromal cell_Pi16 high(Mammary-Gland-Virgin)					4					19		2			2	1			1	3				6			4					4						9						1			1
	Stromal cell_Ptgds high(Kidney)	1				6	1								1	1													1				2								1						3	1
	Stromal cell_Ptn high(Fetal_Lung)	1	1	2		48	2			10		21				2		1							1		8	213			1		4	23	27	93		2	25		1				4	4	2	1
	Stromal cell_Smoc2 high(Pancreas)					1					6		1								3							5																199
	Stromal cell_Spp1 high(Neonatal-Muscle)	2	2			3																						1
	Stromal cell_Stmn2 high (Fetal_Intestine)			1		106	5			2																3	1	149									2				3						1
	Stromal cell_Tnmd high(Neonatal-Rib)		28					7			10															2		53									1		29					1
	Stromal cell_Upk3b high(Fetal_Intestine)					57	2																					85
	T Cell_Cd8b1 high(Lung)	13	19			43					9		8			1	3				10				4			2					19						60		3				40		1	1
	T cell(Fetal_Intestine)					28	1																			1	1	27
	T cell(Kidney)					2	1									1										1			2				1									1					1
	T cell(Mammary-Gland-Lactation)		2			21		1				1																23			7								67
	T cell(Mammary-Gland-Pregrancy)		15			115		4				10																146											469
	T cell(Muscle)																											1
	T cell(Neonatal-Muscle)	2	3			4											1											1											18
	T cell(Pancreas)					1																																						21
	T cell(Prostate)										4					1										1		2									1							10		1
	T cell(Spleen)				1	26	4				14	1	5	1		1					11							152					1	1				1	53		6								17
	T cell_Ccl5 high(Small-Intestine)					2				1	9		1	6					2		1				3	5	4	48									3						1	104		2
	T cell_Cd7 high(Small-Intestine)		1			2				2	13			4							1					11	2	35									6				1			107	1	2
	T cell_Cd8b1 high(Mammary-Gland-Virgin)		25	2	3	63		2		2	477	8	12			7	1			1	55		5		88			90					44					3	316		1		4		28		3	45	1
	T cell_Gm14303 high(Peripheral_Blood)										6														1																			26	1
	T cell_Grwd1 high(Mammary-Gland-Pregrancy)					2																																	2
	T cell_Gzma high(Liver)	3			1	3	3									4					1					1																					9	1
	T cell_Icos high(Mammary-Gland-Involution)		4			4																									45
	T cell_Icos high(Small-Intestine)		1						1		14			2		1					1				1	3	2	14			1						1						1	39		1
	T cell_Id2 high(Thymus)					1																																	2										1
	T cell_Ly6c2 high(Mammary-Gland-Virgin)		7	1	3	16		1			112	3	4								15		1		19			26					7						84						7			9
	T cell_Ms4a4b high(Bone-Marrow)					17																						2
	T cell_Ms4a4b high(Small-Intestine)									1				1							1					1		3																12
	T cell_Ms4a4b high(Thymus)	3	3			1					3	1	1															5					2						11		1						4	8
	T cell_Pclaf high(Mammary-Gland-Involution)		8			5																									105
	T cell_Trbc2 high(Liver)	1	2		2	4	2						3			8	2											2		2			1							1					1		21	2
	T cell_Trbc2 high(Peripheral_Blood)			1		2	2			4	30			22		1			3	83	45			6	234	75	10	98					1				5						18	42	2	20	2		10
	T-cells_Ctla4 high(Mammary-Gland-Virgin)		3			12					46	1				1					1				13			6					5						32						2			1
	TS_Mrp155_high(Trophoblast-Stem-Cell)																																															2
	TS_Mrpl12_high(Trophoblast-Stem-Cell)	1159	245	2	3	542	1	1	1	5	12	925	3	4		21	65	4					42		20	4	4	95		92	3		106	2				8	592		155				12	5	7	986
	TS_Rps28_high(Trophoblast-Stem-Cell)	158	32		1	79					3	110				6	11	2					3		4		1	19		24			19					1	71		29					4	3	136
	TS_dif_epithelial(Trophoblast-Stem-Cell)	2	1			3						2																													1							2
	Tendon stem/progenitor cell(Neonatal-Muscle)	3	7			5		7					1															4					1						44									1
	Thecal cell(Ovary)					9				4	4								1		3			3		33	8	38		1		1					10							194	1	5		1
	Thick ascending limb of the loop of Henle(Kidney)	9	5		1	8	11				2				2	7									3	1			6				8							3	5				1		12	4
	Trophoblast progenitor_Taf7l high(Placenta)		1							2	3			2							2				6	7	1	9													1		1	4	2	1			2
	Tuft cell(Stomach)					3					2																	6						1					1										1
	Umbrella cell(Bladder)										16	28				1					4				20																						1
	Ureteric epithelium(Kidney)					1	1																										1														1	1
	Urothelium(Bladder)		3								37	119				1				3	6				97								2										9					1	1
	Vascular endothelial cell(Bladder)										10	24									7				26								3										3				1
	Vascular endothelial cell(Neonatal-Heart)	56	33		4	127					1		9			1	3								3			1			1		23					1	12		5				17			7
	Vascular smooth muscle progenitor cell(Bladder)										1	8													3
	Ventricle cardiomyocyte_Kcnj8 high(Neonatal-Heart)	18	11		2	28							1				1																4						2		2				4			3
	abT cell(Thymus)	2	1			1					2		1			1	2			1								6					2						10		1						1	15
	gdT cell (Thymus)	1														1	1											3											3									2
	luteal cells(Ovary)			1		17				4	6						1		7		3			3		64	9	69		1		1	1				31						1	83		15
	β-cell(Pancreas)										1																	1									1							56		1			1
[truncated: 6 more columns]
