# Supplementary material for: Predicting gene regulatory networks from cell atlases
Source: Life Sci Alliance. 2020 Sep 21;3(11):e202000658. doi: 10.26508/lsa.202000658 (PMC7536823; doi:10.26508/lsa.202000658)
Supplement: Supplementary file 4 [file LSA-2020-00658_TableS3.xlsx]

## Sheet: TM - 10X Mean RAS
	Arid3a	Atf3	Atf4	Atf7	Bach1	Batf	Bcl3	Bdp1	Bhlhe41	Bptf	Brf1	Cebpa	Cebpb	Cebpd	Cebpe	Cebpz	Creb3	Creb3l1	Crem	Ctcf	Dbp	Ddit3	E2f1	E2f2	E2f4	E2f6	E2f7	Egr1	Egr2	Ehf	Elf1	Elf2	Elf3	Elf4	Elk1	Elk3	Elk4	Eomes	Ep300	Esrra	Ets1	Ets2	Etv3	Fhl2	Fli1	Fos	Fosb	Fosl1	Fosl2
B cell	0.0249054	0.00261331	0.00386086	0.0465816	0.00685427	0.0131752	0.00920279	0.0505045	0.00706595	0.0365067	0.0456825	0.00519763	0.0031501	0.00274109	0.0152411	0.0455746	0.0128373	0.00293206	0.0231336	0.0581755	0.00413695	0.00110599	0.0206821	0.0220466	0.0338065	0.016982	0.0188149	0.00105887	0.00649473	0.0128189	0.0480697	0.0449058	0.0112242	0.0266218	0.0376052	0.0173181	0.0628002	0.0181532	0.0607841	0.00828799	0.0440864	0.00526315	0.0290009	0.00184133	0.039853	0.00230593	0.00158009	0.00753577	0.00503883
Fraction A pre-pro B cell	0.0346114	7.73643e-05	0.000844544	0.0142339	0.0287153	0.0234585	0.00214446	0.0297387	0	0.0199585	0	0.0140587	0.0126189	0.00331243	0.064183	0.0296545	0.0136401	0.00666047	0.00890929	0.0906291	0	0	0.194192	0.131401	0.0927166	0.11503	0.230871	0.000705801	0	0.0015455	0.0194388	0.0431075	0.00109285	0.0245392	0.00949658	0.0113324	0.0240607	0.0171458	0.0184831	0.0025608	0.0168697	0.00163093	0.0196304	0	0.0218181	0.00635253	0.00035853	0.000648617	0.00100317
T cell	0.011875	0.00773378	0.00838444	0.0394021	0.0129602	0.114734	0.0145019	0.0208699	0.00815985	0.0310405	0.0352288	0.0123531	0.00707871	0.00437944	0.013411	0.0279743	0.00783033	0.00460973	0.0703592	0.0288343	0.00390366	0.00107032	0.0162732	0.0184251	0.0292458	0.022173	0.0140871	0.00306612	0.0127542	0.0242954	0.0652357	0.0355913	0.0184478	0.0490969	0.0298234	0.0222737	0.0520505	0.126891	0.0298028	0.00665709	0.0667715	0.0107178	0.0360777	0.00395356	0.0361226	0.00580715	0.00459028	0.0118668	0.020628
alveolar macrophage	0.151465	0.0107338	0.0110011	0.0180803	0.118432	0.0733648	0.0221375	0.0084276	0.0685176	0.00845062	0	0.0590084	0.0817243	0.0263209	0.063961	0.0243621	0.0467858	0.013551	0.0209591	0.0118611	0	0.0114568	0.0446691	0.0258841	0.00849462	0.00802513	0.03104	0.0101018	0.0040276	0.0248518	0.0130454	0.0118935	0.0195126	0.0789644	0.0109496	0.02605	0.0108303	0.0138693	0.0125321	0.0212451	0.0143928	0.0119177	0.0941651	0	0.0310839	0.0341574	0.0133933	0.0088187	0.019606
basal cell	0.0102604	0.0484214	0.0829214	0.0214311	0.0244591	0.0286359	0.0359586	0.0294521	0.11646	0.00949427	0.0149979	0.0194369	0.0257518	0.0228792	0.0180708	0.153366	0.000325571	0.0173952	0.0478549	0.00488161	0.0049888	0	0.0110819	0.0129678	0.0264177	0.00928261	0.0197923	0.0316224	0.0910001	0.0347868	0.0398635	0.01124	0.0322333	0.00807843	0.0169014	0.0134165	0.0224409	0.0171713	0	0.0027683	0.0252508	0.0451655	0.0268763	0.471494	0.0164729	0.0293881	0.0244551	0.11738	0.031763
basal cell of epidermis	0.00294587	0.0796298	0.0167674	0.0105774	0.0123619	0.00914191	0.0115438	0.00352577	0.0200351	0.00698732	0.0350011	0.0291369	0.00395413	0.00471646	0.0222191	0.00950871	0.00158155	0.00577934	0.00902109	0.0106096	0.00605309	0	0.0279668	0.0294927	0.0314523	0.0105261	0.0456744	0.00971782	0.0019403	0.0720732	0.0135392	0.0127575	0.0672741	0.00282386	0.016341	0.00710329	0.00414778	0.00309392	0.0102473	0.0117267	0.0105496	0.0188255	0.00769791	0.0521626	0.0189956	0.0260688	0.00631851	0.0801364	0.0142262
basophil	0.184735	0.00342961	0.00424113	0.0143599	0.0320893	0.0229051	0.00676189	0.0228542	0.0109523	0.00126635	0.0127253	0.0503466	0.0290289	0.027118	0.132491	0.0118234	0.0359433	0.0116785	0.0130566	0.0215351	0	0	0.0955502	0.0692104	0.0496917	0.0149857	0.0855906	0.00611935	0	0.0142436	0.0166473	0.0160357	0.0136647	0.0440843	0.00765832	0.0204922	0.0122228	0.122342	0.00895193	0.0101248	0.0250598	0.00978042	0.0352531	0.0209884	0.0341998	0.019237	0.00494327	0.00656108	0.00634791
bladder cell	0.00491287	0.0488632	0.0470175	0.0293859	0.0221958	0.0238962	0.0434643	0.00779423	0.0365645	0.00814888	0.00749984	0.012883	0.0448724	0.0861146	0.00757734	0.00140396	0.0451446	0.250147	0.0519562	0.00355357	0.245496	0.189015	0.00985957	0.00663143	0.00504892	0.0235412	0.010624	0.0952199	0.192637	0.00374183	0.00836518	0.00812303	0.00419077	0.00551084	0.0253211	0.0177824	0.00851371	0.00344985	0.00738063	0.00928209	0.0073591	0.0150875	0.00691348	0.0298784	0.00606338	0.0995173	0.0881785	0.0231896	0.0414978
bladder urothelial cell	0.000441648	0.0438142	0.0457286	0.014705	0.020762	0.0171229	0.0274319	0.038162	0.125259	0.0304673	0.0229705	0.0441834	0.0279958	0.0105085	0.0119745	0.0224356	0.00918269	0.0116097	0.0441139	0.00964482	0.0211097	0.00280699	0.00636732	0.00908802	0.00712168	0.0049001	0.00836281	0.0249388	0.00478593	0.0832545	0.026663	0.0145367	0.0873886	0.015553	0.0158487	0.0199588	0.0257328	0.0240851	0.0157516	0.0264228	0.0159686	0.111202	0.0539055	0.0228106	0.0142884	0.0212017	0.0415077	0.0636432	0.0359368
blood cell	0.121829	0.0404027	0.0331822	0.026483	0.203982	0.180661	0.0998016	0.00873273	0.040398	0.0242627	0.0055325	0.0601215	0.0772958	0.0200093	0.0406703	0.0408726	0.0119012	0.0134843	0.103824	0.00319662	0.00033582	0	0.0276063	0.0172263	0.00970958	0.0380696	0.0226415	0.0150962	0.0601629	0.0186114	0.0217935	0.0176209	0.0151472	0.0636821	0.0119754	0.0209661	0.0104899	0.0560406	0.00783691	0.00786616	0.0233708	0.0207482	0.306011	0.00244374	0.045045	0.0397144	0.0400894	0.0162438	0.0687399
cardiac muscle cell	0	0.0149023	0.0150655	0.0186714	0.00472498	0.00498235	0.0100372	0.0242824	0.00419592	0.0213458	0.0219597	0.0217704	0.027791	0.0231593	0.0229053	0.0115518	0	0.0219892	0.0188454	0.0168836	0.0322403	0	0.0160095	0.0108512	0.00715301	0.219269	0.0182844	0.0358473	0.0157815	0.0230255	0.00496469	0.00575248	0.0255141	0.0145305	0.0100929	0.0125963	0.0226171	0.0049832	0.044594	0.10373	0.00837502	0.0138467	0.00508788	0.353979	0.011511	0.0202834	0.0137098	0.0194137	0.0232348
classical monocyte	0.37523	0.00930285	0.00716712	0.00490105	0.126523	0.0574889	0.0148369	0.00170669	0.00475881	0.00602739	0.000262547	0.0650184	0.0918168	0.0284228	0.0961754	0.0140031	0.0464453	0.00626875	0.0182658	0.00634376	0	0	0.0282127	0.0438081	0.0105746	0.00209914	0.0154467	0.00281522	0	0.00762985	0.0249018	0.0088558	0.00515618	0.109491	0.00195686	0.0273023	0.00292182	0.0396253	0.00315759	0.00447027	0.0252349	0.00845312	0.109923	0	0.0504822	0.0350105	0.00372732	0.00260885	0.0127575
early pro-B cell	0.00689143	0.00771667	0.00697377	0.0497082	0.00693315	0.00820255	0.0114553	0.0669165	0.0196645	0.0369256	0	0.00903555	0.0058328	0.00922823	0.0120325	0.0382548	0.0178243	0.00101547	0.012735	0.0891318	0.011506	0	0.0209134	0.0454373	0.0324656	0.0255546	0.0220876	0.00903426	0	0.0117697	0.044466	0.0670692	0.0129959	0.019546	0.00749833	0.0291157	0.0674947	0.0232	0.0882174	0.0128263	0.0390385	0.0149757	0.0220625	0.00858433	0.0344492	0.00773206	0.00699704	0.0146961	0.0066521
endocardial cell	0	0.0217029	0.0245463	0.0640715	0.0224505	0.00144951	0.0328326	0.032581	0.016805	0.0619706	0	0.00871665	0.0179438	0.0517022	0.0140227	0.0171962	0.0466273	0.0239534	0.0137708	0.0157257	0.00244723	0	0.0143748	0.00678894	0.0100086	0.102132	0.0302618	0.0463988	0.0150432	0.00931476	0.0241077	0.0299654	0.00870785	0.0141765	0.0234567	0.069099	0.0700753	0.00189311	0.0974669	0.0141003	0.0350966	0.065079	0.0190282	0	0.0435147	0.024584	0.0172925	0.00778228	0.0325126
endothelial cell	0.0121992	0.0683703	0.0590705	0.0161572	0.0577879	0.0192967	0.124509	0.0172896	0.0206467	0.0278846	0.0117675	0.0116677	0.0215133	0.038835	0.0213368	0.0296064	0.0085371	0.00880685	0.0459307	0.0127973	0.00216337	0.0017283	0.00926265	0.00909108	0.00897559	0.0383091	0.0496106	0.0400995	0.0494741	0.0132668	0.0537462	0.0341529	0.0190741	0.0159044	0.028483	0.0961633	0.0283267	0.00843696	0.0135787	0.00747554	0.0580961	0.125574	0.0420331	0.00266886	0.0779387	0.0435996	0.03494	0.0212299	0.0674756
epithelial cell	0.000398563	0.0696447	0.0393616	0.00859577	0.0285444	0.0132791	0.0244163	0.024923	0.163243	0.0458042	0.0284306	0.0471069	0.0257329	0.0146981	0.0171791	0.0142731	0.00743365	0.00590858	0.0196247	0.0165349	0.0143696	0	0.00888686	0.00705769	0.00627339	0.0474194	0.00734734	0.0440758	0.178362	0.0865728	0.0169868	0.0112824	0.0896438	0.00768373	0.0219998	0.013516	0.0131107	0.0128147	0.00449274	0.028687	0.00818628	0.0732823	0.0290624	0.0240744	0.01121	0.0332324	0.0738549	0.0779404	0.038976
erythroblast	0.145699	0.0149724	0.0190004	0.0162395	0.0270173	0.00306277	0.0106755	0.0201093	0.00389231	0.0199529	0.0185806	0.0210009	0.0203896	0.00700369	0.113281	0.0244302	0.00203353	0.00506147	0.0214099	0.000178888	0.0216019	0	0.0287594	0.129134	0.0559886	0.0143443	0.0354978	0.00479447	0.0113023	0.0197725	0.0136104	0.0159623	0.0166501	0.0269407	0.0224137	0.0170826	0.0150481	0.0323328	0.0257642	0.0180956	0.0157813	0.0121885	0.0266519	0.0476714	0.0192787	0.0239124	0.011213	0.019911	0.016395
fibroblast	0.0129177	0.0114601	0.0202419	0.0746912	0.012171	0.00315269	0.0259011	0.0541258	0.0046314	0.0226224	0.0209748	0.00949774	0.0453621	0.0865708	0.00781636	0.00921181	0.0557836	0.123862	0.0151347	0.0100065	0.0601804	0.149237	0.0169307	0.00847783	0.00778918	0.0446716	0.010946	0.0590279	0.000665237	0.00451839	0.009244	0.036264	0.00659336	0.00829961	0.056495	0.0183976	0.0512295	0.00626502	0.0317175	0.00753265	0.00996477	0.00897981	0.00152993	0.00166993	0.0115645	0.027674	0.0114214	0.0119837	0.0163766
granulocyte	0.539442	0.0122754	0.00575914	0.00227566	0.0453266	0.010372	0.0177194	0.00698576	0.0189811	0.00946997	0.0029376	0.0564215	0.0819469	0.0390698	0.420783	0.010974	0.0211391	0.00497416	0.0149232	0.00275779	0	0	0.021153	0.0448872	0.00803742	0.0020959	0.0274897	0.00762123	0.00949856	0.0153431	0.0186758	0.0140856	0.0147581	0.0859761	0.00349926	0.0226005	0.0156086	0.046429	0.0453982	0.0117377	0.023392	0.00408401	0.0554995	0.042962	0.0482592	0.029703	0.00427562	0.017954	0.0131083
granulocytopoietic cell	0.39493	0.00258842	0.00156504	0.00519767	0.0162787	0.0043881	0.0104224	0.00708308	0.0133833	0.0025726	0.00409374	0.040822	0.0369691	0.0298542	0.361439	0.00425871	0.0103164	0.00241034	0.00695672	0.00793394	0	0	0.132975	0.103042	0.0571444	0.0147115	0.183933	0.00235158	0.00259544	0.00425749	0.0159698	0.0216535	0.00446631	0.0544699	0.0021083	0.0148903	0.00923319	0.0226362	0.00887664	0.00553036	0.0211221	0.00128386	0.0305267	0	0.0415784	0.00966104	0.000792103	0.00453949	0.00281034
hematopoietic precursor cell	0.0637427	0.0013348	0.00208713	0.0091986	0.0183012	0.0214177	0.00638893	0.0399192	0.00879859	0.0264085	0.00104171	0.0308373	0.0198894	0.0174433	0.136782	0.0166272	0.0393762	0.0204214	0.00981409	0.0171963	0.000869865	0	0.100615	0.0607272	0.0455922	0.0738158	0.0752792	0.00336007	0.0105438	0.00102775	0.0226098	0.0345193	0.000733877	0.03649	0.00306645	0.020829	0.0268285	0.0458512	0.0424636	0.00618948	0.0284133	0.000904472	0.01074	0	0.0347745	0.00680721	0.00106562	0.00345747	0.00358871
hepatocyte	0.000935912	0.00313836	0.00292667	0.0104146	0.00535342	0.00392357	0.00202522	0.00381025	0.019985	0.00349423	0.0177906	0.160307	0.0192299	0.00442437	0.00835366	0.00458112	0.00779392	0.00626362	0.00664798	0.000728407	0	0	0.00437618	0.00672264	0.00363316	0.00417785	0.00292261	0.00753733	0	0.0180495	0.00127228	0.00313676	0.0158471	0.0225922	0.00548062	0.00500145	0.0053799	0.00400187	0.0134871	0.0359806	0.00354486	0.00460285	0.00221421	0.0041204	0.00616712	0.00549034	0.00167188	0.0178665	0.00122321
immature B cell	0.0229237	0.00222237	0.00400976	0.0528492	0.00736061	0.0141397	0.00729292	0.0868667	0.0164278	0.0400412	0.123055	0.00346428	0.00350522	0.00250341	0.011889	0.0484971	0.0142633	0.00266236	0.0161345	0.0966429	0.00207622	0	0.0238231	0.0382616	0.0277215	0.0191612	0.0202307	0.00295967	0	0.00763478	0.0542757	0.0653952	0.00856442	0.0283003	0.0173847	0.0228307	0.0863742	0.0125561	0.126311	0.00510807	0.045158	0.00468644	0.0320308	0.0114119	0.0455407	0.00364467	0.00291156	0.00533916	0.00623151
immature T cell	0.0123394	0.0030514	0.00173161	0.0106538	0.00278192	0.0111675	0.000797136	0.00656155	0.00266402	0.00413465	0.0504562	0.00355793	0.000266707	0.000820814	0.0366966	0.0175184	0.00060239	0.000338524	0.00606218	0.0503866	0	0	0.146235	0.146108	0.126812	0.0265588	0.183923	0.000171718	0.00187092	0.00339728	0.0186319	0.0133297	0.0054977	0.00905651	0.0152351	0.00607885	0.00878336	0.00976587	0.000143673	0.00114038	0.0269287	0.00274221	0.00223889	0.000514522	0.0157148	0.00379741	0.000355734	0.00641396	0.000825771
keratinocyte	0.00160713	0.0854949	0.0235566	0.0148064	0.0196586	0.0173738	0.0264148	0.00686482	0.0130478	0.0105035	0.00901089	0.0851365	0.0175389	0.010053	0.028167	0.00625401	0.0152277	0.00679213	0.0120399	0.00102622	0.00835101	0.00678307	0.00556588	0.00892706	0.00772351	0.00342071	0.00385548	0.0235042	0.0148587	0.0952349	0.00877887	0.00441812	0.0972401	0.00676604	0.0154196	0.0153545	0.00573714	0.0132067	0.00244601	0.028357	0.0110141	0.031739	0.0159153	0.00427617	0.0204164	0.0462841	0.0167808	0.154048	0.0322659
kidney capillary endothelial cell	0.000238356	0.0252073	0.0243799	0.0231082	0.0248042	0.0104335	0.0464359	0.0140494	0.0199782	0.0208006	0.0107984	0.00925173	0.0153981	0.030078	0.0249563	0.00816958	0.0433824	0.0119349	0.0226197	0.0106062	0.00273791	0.0162884	0.0102941	0.0108087	0.0147153	0.091117	0.0195231	0.0305016	0.00779507	0.0102343	0.0327008	0.0270508	0.0154805	0.0171693	0.0248788	0.0933033	0.0307227	0.00917804	0.00750523	0.0110681	0.0464316	0.103519	0.0235626	0.00613917	0.064432	0.0279693	0.0133682	0.00994771	0.0336439
kidney collecting duct epithelial cell	0.00560269	0.026549	0.00630308	0.0112719	0.0118815	0.00800328	0.00662682	0.0305412	0.0593115	0.0199914	0.0149477	0.0177436	0.0105195	0.0110391	0.0109893	0.00444758	0.0249504	0.00597494	0.00874316	0.000916565	0.012951	0.0096667	0.00644281	0.0129004	0.00652805	0.0175758	0.00782516	0.0356107	0.0102695	0.0465722	0.00417574	0.00291241	0.0489728	0.0149373	0.016018	0.0113606	0.0088081	0.00834399	0.0150578	0.147024	0.0070871	0.0230834	0.0145053	0.0497665	0.00806455	0.0265967	0.0116077	0.0263655	0.0094222
kidney loop of Henle ascending limb epithelial cell	0.00183667	0.0210108	0.00863805	0.00456305	0.00956644	0.00820169	0.00305349	0.0220272	0.0300566	0.0144581	0.0185102	0.0157839	0.00567195	0.00369978	0.0103852	0.00337466	0.0293849	0.00504031	0.00632812	0.000301586	0.0333562	0.0242106	0.00755787	0.00843254	0.00609122	0.0203122	0.00704828	0.0289653	0.00136739	0.0425384	0.00280529	0.00776705	0.0444905	0.0149547	0.018858	0.0075892	0.00776514	0.0159651	0.0171585	0.173046	0.00558138	0.0156997	0.00938083	0.0374497	0.00689826	0.019066	0.00708432	0.0219822	0.00690527
kidney proximal straight tubule epithelial cell	0.00294739	0.00306203	0.00249062	0.0101964	0.0150921	0.00156411	0.00350314	0.00836755	0.0712704	0.00463995	0.0162682	0.0326729	0.00966633	0.00106731	0.00777304	0.00459964	0.013979	0.00269819	0.00335087	0.000214248	0.0120345	0	0.00383963	0.00491386	0.00417551	0.00351951	0.00333973	0.0106937	0	0.0140842	0.00185778	0.00522663	0.0120373	0.0142061	0.00542129	0.00737905	0.0102626	0.0032411	0.0136978	0.159639	0.00380904	0.00787875	0.00752273	0.00655071	0.00660969	0.00587476	0.00408572	0.01292	0.00312825
late pro-B cell	0.0119369	0.00103047	0.00260556	0.0156742	0.00543525	0.00505937	0.00400226	0.0298593	0.000336008	0.0160564	0.000338854	0.00201052	0.00199049	0.00021526	0.0453219	0.0263991	0	0	0.00256478	0.143228	0	0	0.218767	0.177979	0.126196	0.0658899	0.273348	0.00289161	0	0.000655687	0.0225854	0.0467096	0.00112077	0.010178	0.00418264	0.00775065	0.031053	0.00963034	0.0178094	0.00200126	0.0196985	0.0005161	0.00212618	0	0.0185083	0.000805664	0.00393969	0.00420376	0.000532776
leukocyte	0.305034	0.0203647	0.0146762	0.00867498	0.119992	0.0807504	0.0522303	0.00357595	0.0163808	0.0137329	0.0142073	0.0562565	0.104448	0.0353689	0.172003	0.0151919	0.0213693	0.0121119	0.0505923	0.0007809	0.00190389	0.0148049	0.0171256	0.0318366	0.00815838	0.0131098	0.0180793	0.00963252	0.0388936	0.00975449	0.019682	0.0134795	0.0109251	0.0964995	0.00738173	0.0256174	0.0099954	0.0512171	0.0331239	0.010746	0.0240121	0.0126323	0.135889	0.00136291	0.0466818	0.0370204	0.0117198	0.0120488	0.0288245
luminal epithelial cell of mammary gland	0.00481048	0.0345173	0.051126	0.0258896	0.0352559	0.0365197	0.0462429	0.0194591	0.630276	0.0172316	0.0050187	0.0209304	0.0391934	0.0341164	0.0140115	0.0398535	0.0339455	0.0262855	0.0442372	0.0251988	0.00375558	0	0.0083943	0.00957833	0.0141547	0.0101981	0.0106141	0.0308763	0.0130481	0.0417926	0.0202382	0.020254	0.0476522	0.0162042	0.0282135	0.0230039	0.0107371	0.0252092	0.000919557	0.0178401	0.0196993	0.102368	0.0431732	0.0940127	0.0169571	0.0247678	0.0346516	0.0547806	0.0413691
lung endothelial cell	0.00368445	0.0287657	0.0200731	0.015986	0.0263093	0.00117631	0.0507366	0.00290783	0.00988758	0.0179126	0.0178811	0.0119734	0.0217143	0.0277573	0.0190037	0.0150113	0.0563754	0.0186021	0.0195748	0.000945782	0.00513088	0	0.00874758	0.00875434	0.0151974	0.0738626	0.0135054	0.0301743	0.017879	0.0104499	0.0273913	0.0112218	0.016608	0.0150501	0.0346599	0.0981475	0.0109891	0.0116719	0.0218932	0.0137296	0.0454222	0.101836	0.0238677	0	0.0572104	0.0400757	0.00563089	0.017126	0.030905
macrophage	0.173913	0.0177881	0.0144639	0.0185492	0.115679	0.0880371	0.0468864	0.00974816	0.0223008	0.0147964	0.0114938	0.0500037	0.0609772	0.0147475	0.054242	0.0269438	0.025725	0.0102984	0.0483421	0.00912351	0.00107865	0.00275777	0.0230578	0.0219337	0.0117754	0.00935778	0.0150174	0.00654021	0.0208022	0.0102799	0.0244632	0.0191385	0.00781404	0.0728337	0.0111427	0.0231435	0.0155898	0.0544844	0.0243573	0.00866856	0.0235026	0.0112999	0.181199	0.0002772	0.0441515	0.025862	0.0145993	0.00568691	0.0263283
mesangial cell	0.000333986	0.028521	0.034745	0.0191138	0.0148956	0.0118363	0.0211714	0.0141916	0.0336326	0.0378859	0.0165876	0.018613	0.0368217	0.0401354	0.0239056	0.00477522	0.0209671	0.0293304	0.0544268	0.0030003	0.0480827	0	0.0120416	0.0051954	0.0119948	0.0422319	0.0120005	0.0731958	0.0202862	0.00988094	0.0146777	0.0244627	0.0137729	0.00789377	0.0237734	0.0326999	0.022287	0.0020296	0.0442357	0.0267575	0.0217543	0.0254917	0.00665386	0.263459	0.0221973	0.0569435	0.0312922	0.0279392	0.0567395
mesenchymal cell	0.00157385	0.0235309	0.0591906	0.0276629	0.0132728	0.0325586	0.0254442	0.013003	0.0232423	0.024114	0.0189812	0.00494549	0.0443709	0.0510627	0.0091825	0.00738399	0.0109189	0.0692608	0.0214736	0.00417848	0.0313691	0.175356	0.00961115	0.00694426	0.0055642	0.0225105	0.00587493	0.0566518	0.0289216	0.00758106	0.00569673	0.0176485	0.00973776	0.0101588	0.0394103	0.0177943	0.0110023	0.00499176	0.00503038	0.00984126	0.0139602	0.0164448	0.0146221	0.0614339	0.00420684	0.0272038	0.0792543	0.0202734	0.049223
mesenchymal stem cell	0.00712778	0.0593664	0.0646205	0.0157713	0.0459844	0.0206049	0.165452	0.00676676	0.0083129	0.00655705	0.00451357	0.0141488	0.0877519	0.142956	0.0115974	0.00867728	0.0049154	0.161421	0.0387111	0.000313567	0.0305895	0.0317209	0.00742324	0.00500574	0.0041777	0.0105219	0.0120781	0.0732784	0.0873992	0.00674655	0.0192279	0.0101739	0.0074314	0.0101202	0.0206524	0.0154796	0.00419861	0.00177571	0.000255902	0.00251559	0.00699779	0.0162975	0.0221812	0.0111289	0.00751786	0.0426522	0.0579207	0.0286541	0.0625048
monocyte	0.421697	0.00755679	0.00323442	0.0112355	0.114296	0.046065	0.00966732	0.00831691	0.00574085	0.018613	0.00285109	0.0638419	0.078538	0.0281106	0.126181	0.0143173	0.0335658	0.00735609	0.0114784	0.00566518	0	0	0.0319901	0.0528822	0.00771949	0.00599364	0.0178274	0.00227606	0	0.00869141	0.0241446	0.030557	0.00396899	0.10126	0.00250897	0.0229999	0.013581	0.0402093	0.0345736	0.00641563	0.0229604	0.00447957	0.101778	0	0.0477564	0.0305027	0.00364171	0.00339231	0.00820267
myeloid cell	0.183777	0.00759425	0.00772167	0.0197197	0.110477	0.0717113	0.0186477	0.0023205	0.0221308	0.00234302	0.00398213	0.0456131	0.0510188	0.0126114	0.0490292	0.00755416	0.0765699	0.0123508	0.0363603	0	0	0	0.0272185	0.0244115	0.0131831	0.0020688	0.0173267	0.00582819	0	0.00538132	0.0241067	0.00667153	0.00353112	0.0901015	0.00977472	0.0266014	0.00572365	0.0538246	0	0.00432949	0.0286617	0.00571609	0.18927	0	0.052774	0.0201326	0.00617531	0.001038	0.0102878
natural killer cell	0.0162364	0.00379918	0.00600004	0.0291959	0.0215457	0.0628501	0.00754426	0.0180895	0.0109302	0.0244298	0.0267757	0.0109883	0.0123672	0.00825244	0.0182179	0.0182452	0.0275085	0.00522797	0.0264268	0.0286679	0.00574253	0	0.0264725	0.017131	0.0378195	0.017088	0.0114577	0.00508329	0.00112698	0.0160683	0.0314211	0.0325023	0.0134266	0.0858417	0.0367498	0.0453822	0.0278894	0.394532	0.0197115	0.012307	0.0532958	0.0132047	0.0591906	0.0222921	0.044154	0.00824157	0.00149745	0.00797864	0.00755249
neuroendocrine cell	0.00956451	0.0421984	0.0600457	0.0274744	0.0361802	0.0212167	0.0650066	0.0222542	0.049333	0.0235713	0.00991496	0.013233	0.0417603	0.0458639	0.021426	0.0102463	0.00366178	0.0302765	0.098835	0.0079392	0.0228255	0.0873749	0.0138921	0.00943271	0.00892658	0.0275567	0.0179987	0.0631224	0.072307	0.00931394	0.015565	0.0175199	0.0141168	0.00972033	0.0344597	0.0260843	0.0136198	0.00375618	0.0129253	0.0140242	0.0175097	0.0240984	0.0220065	0.183671	0.0152129	0.03943	0.0619628	0.0308131	0.0924568
non-classical monocyte	0.316567	0.0109042	0.0138662	0.0102644	0.132393	0.0788602	0.0148186	0.00801298	0.0280162	0.0127087	0.0556015	0.0565781	0.106041	0.0255934	0.0929188	0.0219853	0.0298697	0.00945204	0.026728	0.00718093	3.98408e-05	0	0.0265512	0.0439234	0.0126161	0.00349438	0.0129954	0.00806039	0	0.0116662	0.0254266	0.0210075	0.00897682	0.138801	0.00595803	0.0371574	0.00423435	0.0530538	0.00962284	0.01006	0.03045	0.012579	0.108237	0	0.0524127	0.0300575	0.00371129	0.00670174	0.0166371
proerythroblast	0.0386269	0.00404079	0.00947244	0.00670822	0.0086112	0.000375951	0.00738024	0.0221698	0.00558554	0.00649269	0.0177915	0.0104024	0.00347782	0.000293862	0.0534921	0.025247	0.0040455	0.000513719	0.00500752	0.0351383	0.000613141	0	0.140086	0.172548	0.129617	0.0282536	0.162601	0.004213	0	0.00231436	0.00829469	0.0283177	0.00731256	0.0135428	0.0131959	0.00864239	0.0103942	0.00752061	0.021929	0.0188134	0.0104053	0.0114058	0.0141087	0.0950355	0.01305	0.00330776	0.000648309	0.0129668	0.00236125
promonocyte	0.184971	0.00336034	0.00207525	0.00587331	0.0609127	0.0340329	0.00570348	0.0135624	0.00115357	0.0108642	0.00899513	0.0361866	0.0430137	0.0214224	0.128579	0.0135195	0.035385	0.0075822	0.00516963	0.0106555	0	0	0.169851	0.125826	0.0658468	0.0449995	0.203012	0.00245613	0	0.00455426	0.0201972	0.0451589	0.00131595	0.0537668	0.00218333	0.0152423	0.0120116	0.0230832	0.0129182	0.00324205	0.0178434	0.000507844	0.0487388	0	0.0361991	0.019491	0.00217846	0.00137939	0.00335731
skeletal muscle satellite cell	0.000122165	0.0798202	0.0997192	0.0394042	0.0326385	0.0448255	0.0971612	0.0296497	0.021186	0.00786333	0.0134346	0.0135729	0.0504909	0.0757536	0.01264	0.0510208	0.0053713	0.0370045	0.0832664	0.00689464	0.0131955	0.00979742	0.0121114	0.0142482	0.0160368	0.019775	0.0200526	0.0519262	0.136916	0.0158059	0.0319377	0.0227075	0.0168201	0.00796175	0.0209153	0.0187512	0.0139548	0.0117682	0	0.00515878	0.0218188	0.0368969	0.0188274	0.0916291	0.0124422	0.0423722	0.0730181	0.0943209	0.0846087
stromal cell	0.00657082	0.0142344	0.0224351	0.0274745	0.0175589	0.0110092	0.0301136	0.00857857	0.013292	0.0179878	0.0237898	0.00899764	0.0505348	0.0715381	0.0127516	0.0112712	0.0500203	0.0847823	0.024533	0.00220365	0.19326	0.0194131	0.0282969	0.00541044	0.0105575	0.0257279	0.00693202	0.0474824	0.0197305	0.00689253	0.00824677	0.00887207	0.00766677	0.0108762	0.0379116	0.0161842	0.0094724	0.0109947	0.00758983	0.00764277	0.0078278	0.0125445	0.0101779	0.029943	0.00670193	0.0359724	0.019884	0.0145394	0.0186552
type II pneumocyte	0.0016966	0.0242935	0.0108638	0.0127495	0.0156214	0.0163743	0.0231291	0.00519121	0.0789932	0.00723104	0.0155912	0.0544052	0.0250536	0.00617125	0.0302035	0.0210459	0.0423534	0.0130039	0.00842328	0.00154819	0.0250212	0	0.00928757	0.0122642	0.00934526	0.0170365	0.0129366	0.0178034	0.0136115	0.0501671	0.00799485	0.0102446	0.0465387	0.0128489	0.0154038	0.0160758	0.00661388	0.0165172	0.0213815	0.029684	0.0149289	0.0445224	0.0269004	0	0.0142592	0.0179994	0.0146984	0.0361939	0.0145002
[truncated: 173 more columns]

## Sheet: TM - SS2 Mean RAS
	Ahr	Arid3a	Arnt	Arntl	Atf2	Atf3	Atf4	Atf7	Bach1	Barx2	Batf	Bcl3	Bdp1	Bhlhe41	Brf1	Cebpa	Cebpb	Cebpd	Cebpe	Cebpz	Clock	Cnot3	Creb1	Creb3	Creb3l1	Creb3l4	Crem	Ctcf	Cux1	Dbp	Ddit3	E2f1	E2f2	E2f4	E2f6	E2f7	Egr1	Egr2	Ehf	Elf1	Elf2	Elf3	Elf4	Elk1	Elk3	Elk4	Eomes	Ep300	Erf
B cell	0.00925464	0.0492914	0.0200643	0.0157908	0.019056	0.00431597	0.0133982	0.01933	0.00957439	0.00265267	0.03636	0.0499927	0.0285592	0.0108058	0.0234365	0.005997	0.00798736	0.00345198	0.0212916	0.0288303	0.0114076	0.0265758	0.02196	0.0072071	0.00732848	0.00148908	0.0463086	0.0406284	0.0182482	0.00996639	0.0207242	0.0235732	0.039839	0.0362904	0.0184684	0.018011	0.00403077	0.00419757	0.0103599	0.052559	0.0283662	0.00685003	0.0373688	0.0243677	0.0156627	0.0300657	0.019422	0.0298135	0.0104159
DN1 thymic pro-T cell	0.00933217	0.0281839	0.0138051	0.0126356	0.0228511	0.00635009	0.0129555	0.0136139	0.0203659	0.0262053	0.279399	0.0228595	0.0158162	0.0096996	0.0189837	0.00676127	0.0115569	0.0039897	0.0248643	0.0527819	0.00619617	0.013394	0.0260309	0.00455462	0.00817191	0.00286421	0.0504484	0.0314894	0.0134946	0.0126668	0.0260035	0.0247789	0.0336583	0.0421909	0.0150037	0.0215298	0.00602209	0.0114796	0.0130684	0.064286	0.0286257	0.0120637	0.0640985	0.0180762	0.0199833	0.0215124	0.241404	0.0245649	0.00867585
Fraction A pre-pro B cell	0	0.0525372	0.0228414	0.00829816	0.0023367	0.00439942	0.0039392	0	0.00197964	0	0.0883535	0.00878485	0.01146	0.00428595	0.00928489	0.00431201	0.0100505	0.00186208	0.0757134	0.0169172	0.00260035	0.02402	0.0150347	0.00327312	0.00507536	0	0.00860881	0.0297269	0.0540373	0.00601733	0.02408	0.21442	0.15971	0.0826141	0.0378819	0.314498	0	0.000819147	0.00980091	0.0293935	0.0134944	0.00228287	0.0272983	0.00732345	0.0103003	0.0180104	0.0481449	0.00494204	0
Langerhans cell	0.118079	0.0885136	0.0181472	0	0.019344	0.0444405	0.0412498	0.0118112	0.0654059	0	0.36459	0.101398	0.0199944	0.0183471	0.0217905	0.0523207	0.0740074	0.0265401	0.0550545	0.010575	0.0152068	0.00496327	0.014934	0.0119624	0.0111243	0	0.117999	0.0261341	0.0120176	0.009177	0.0675242	0.0414107	0.0225341	0.0112407	0.0159357	0.0162445	0.0175602	0.0700177	0.0187975	0.0345218	0.00748757	0.0155904	0.0741466	0.00644225	0.026525	0.0168922	0.126576	0.0235982	0.00588551
T cell	0.0227123	0.0225357	0.0166691	0.0327146	0.00825398	0.00974129	0.0157081	0.0165055	0.0185766	0.0429892	0.117047	0.0228406	0.033135	0.00848463	0.0208399	0.00555675	0.00858841	0.00472553	0.0195476	0.0432986	0.00689478	0.0274427	0.0316342	0.00693043	0.0108303	0.00453634	0.0503573	0.0451525	0.0241931	0.0161403	0.034711	0.0193062	0.0285071	0.0410308	0.0174909	0.0122175	0.00291917	0.00833341	0.0125801	0.0630445	0.0306259	0.0109225	0.049596	0.0275096	0.0189176	0.0246178	0.106666	0.029577	0.0130051
alveolar macrophage	0	0.100094	0.0208197	0	0.0164702	0.00468311	0.0022997	0.00456502	0.114744	0	0.00222438	0.00767547	0.00129186	0.108108	0.0128179	0.232687	0.0458435	0.021755	0.0404064	0.0370394	0.0493874	0.0140433	0.0212313	0.0610699	0.0132565	0.0281036	0.00939452	0.00790329	0.0269264	0.013447	0.0176152	0.0162732	0.0055797	0.0138549	0.0141787	0.0114776	0.00264211	0	0.00997166	0.018044	0.0174745	0.011021	0.0539488	0.0503715	0.0429608	0.0092945	0.0313958	0.0293141	0.0406178
basal cell	0.0120093	0.0146975	0.0198819	0.0100918	0.0058483	0.0668811	0.104907	0.0451402	0.0471708	0.108991	0.0487428	0.113667	0.0230805	0.0324651	0.0109433	0.0150676	0.0891108	0.0467801	0.0229825	0.0192292	0.0043281	0.00269802	0.00846962	0.00583149	0.01724	0.0083843	0.0609207	0.00888351	0.00912019	0.0179947	0.0371804	0.00529537	0.00813863	0.0231371	0.0252782	0.0104336	0.00712003	0.10089	0.0111564	0.0288046	0.0206414	0.0345185	0.00731258	0.0133323	0.0136564	0.0246289	0.0244532	0.0068103	0.0354848
basal cell of epidermis	0.0570057	0.0144925	0.0159217	0.0257525	0.0181159	0.159374	0.0364458	0.0167391	0.0254655	0.412519	0.00306144	0.020957	0.0233831	0.008348	0.0173433	0.0118272	0.0330644	0.0327901	0.0178336	0.00706091	0.0170557	0.00771799	0.0130985	0.00702477	0.015412	0.0732702	0.0113557	0.0130538	0.0239566	0.0161847	0.00851646	0.0248206	0.0176319	0.0128623	0.0127945	0.0315228	0.112864	0.0678287	0.0359246	0.0134994	0.010721	0.0409512	0.00946989	0.0165022	0.0101402	0.0145859	0.0141446	0.00902558	0.0108812
basophil	0	0.0305003	0.00714262	0.022079	0.0131008	0.00341681	0.00460659	0.0067909	0.00466317	0.0147098	0.0780761	0.00450845	0.00692804	0.0106981	0.012931	0.0113295	0.00877226	0.00551013	0.0512672	0.0161656	0.000775292	0.0206227	0.0118645	0.00279234	0.00824066	0.00106692	0.00740782	0.0198654	0.0275531	0.0103	0.00166237	0.156416	0.0866652	0.0731229	0.0655091	0.189535	0.000770011	0.00293093	0.0136102	0.033316	0.0140897	0.00618821	0.0258376	0.0160409	0.0186615	0.0208178	0.0383389	0.011351	0.00385256
bladder cell	0.00139336	0.00696322	0.0159812	0.00798015	0.00911353	0.0715349	0.0945002	0.0140981	0.0226692	0.0229809	0.0125106	0.0615995	0.00359156	0.012566	0.00908413	0.016551	0.0826731	0.120523	0.0112575	0.000245983	0.0103512	0.0061235	0.0150506	0.0215902	0.136385	0.0666738	0.0575595	0.00432603	0.00848545	0.0687263	0.0441718	0.0164027	0.00348867	0.00536258	0.0114679	0.00642052	0.170136	0.152049	0.0210459	0.00999905	0.00899716	0.0243062	0.00882322	0.0112255	0.0147013	0.013066	0.00895208	0.00459273	0.00918534
bladder urothelial cell	0.0536412	0.0087498	0.0101955	0.00203	0.0126682	0.0944201	0.0790711	0.0146057	0.0147522	0.0912679	0.0179352	0.0684945	0.00964546	0.022542	0.00867722	0.0364484	0.0662118	0.0212038	0.0325589	0.00827469	0.0241481	0.00152639	0.0179654	0.0127956	0.0305317	0.0558513	0.0815127	0.00303707	0.00821288	0.0173272	0.0617234	0.00702689	0.00627485	0.0101472	0.0117584	0.00518491	0.00383938	0.0143265	0.0616107	0.0134566	0.00818018	0.0633766	0.0123828	0.00617431	0.0123578	0.012343	0.0187278	0.00376187	0.00944576
blood cell	0.151937	0.0758299	0.0175509	0	0.0034098	0.0432773	0.0354466	0.0121895	0.109115	0	0.278078	0.0857444	0.0056102	0.0209603	0.0106106	0.0599366	0.102842	0.0351267	0.068174	0.0154658	0.0112721	0.00224881	0.00930546	0.0154031	0.00859332	0.000454608	0.0896749	0.00780979	0.00988239	0.00852928	0.106987	0.0538442	0.0215218	0.0093062	0.0074474	0.0237255	0.0305029	0.0374812	0.00592531	0.0237491	0.0088726	0.00482661	0.0648197	0.00439685	0.0388086	0.0149919	0.0708018	0.0182105	0.00964785
cardiac muscle cell	0	0.000801971	0.0200088	0	0.0137178	0.0118098	0.0123778	0	0.0161756	0.00863328	0	0.017463	0.0125591	0.0189791	0.0119091	0.0112436	0.0127098	0.00935808	0.0149415	0.00138587	0.0443923	0	0.0224572	0.0219964	0.0169385	0.00428501	0.0127433	0.00471102	0.0080369	0.0198794	0.00761565	0.00528703	0.00992364	0.0123523	0.0745022	0.00169433	0.0124838	0.0353218	0.0420543	0.00730454	0.0061129	0.0388293	0.00362211	0.0116857	0.010688	0.00774826	0.0498508	0.0102902	0.00781857
classical monocyte	0.0726058	0.105602	0.0145441	0.000443029	0.00649163	0.0260747	0.0210084	0.0101611	0.0875384	0.000283991	0.211961	0.060837	0.003571	0.0149216	0.00909534	0.06046	0.106136	0.030156	0.125494	0.0198091	0.0062982	0.0197298	0.00934586	0.0110367	0.00930195	0.000338934	0.0439289	0.0044759	0.0132701	0.00422285	0.110819	0.0635793	0.0401517	0.00882904	0.0065503	0.0225509	0.0152748	0.014761	0.0080948	0.0222925	0.00836515	0.00463472	0.0815491	0.0140142	0.0389494	0.00963366	0.0511275	0.0259991	0.00407342
dendritic cell	0.043862	0.122194	0.0273305	0.0178432	0.0329943	0.00877793	0.0136647	0.0215643	0.0214502	0.00141674	0.0906337	0.0189776	0.0188223	0.0226153	0.00644297	0.0350155	0.0252547	0.0104143	0.0521261	0.0418803	0.0135772	0.066549	0.0220377	0.0333738	0.0194015	0.0183868	0.0229233	0.0415707	0.0232056	0.0170328	0.03098	0.0271203	0.0278502	0.031082	0.0189891	0.00951381	0	0.00218887	0.0120106	0.0342552	0.017764	0.0106376	0.0526949	0.0268931	0.0211288	0.0239162	0.0588599	0.0300784	0.00183772
early pro-B cell	0.00370294	0.0388154	0.0104021	0.218997	0.0102935	0.00449592	0.00653494	0.0173899	0.00289604	0.000855347	0.00041644	0.00648611	0.0132779	0.00505313	0.021403	0.0351983	0.00330912	0.00272297	0.0567031	0.0191568	0.00248397	0.0217032	0.0181693	0.00539353	0.00834907	0	0.00646893	0.0527188	0.0845088	0.0103055	0.00799662	0.158229	0.17424	0.0843225	0.0288135	0.258758	0	0.000971181	0.0158332	0.0485556	0.0188086	0.0105353	0.021157	0.0230948	0.00978582	0.0372861	0.0119094	0.0198036	0.0043332
endocardial cell	0.0413436	0.00901319	0.0306376	0.0126036	0.00495926	0.0289749	0.0161192	0.0222324	0.0179754	0.0359642	0.00122701	0.0268358	0.00802648	0.0182893	0.0147954	0.0109231	0.0293916	0.0584291	0.0205052	0.00421214	0.0228573	0.0283418	0.0130452	0.0300061	0.0230073	0.00339097	0.0270221	0.00872572	0.0058462	0.0271714	0.00480992	0.00893978	0.00693703	0.0085168	0.0159468	0.0174721	0.049272	0.0398624	0.0141147	0.0165815	0.0265669	0.0155424	0.011351	0.0194259	0.101723	0.0197612	0.00640108	0.0117679	0.0300782
endothelial cell	0.0213884	0.00880424	0.0252333	0.0201898	0.0101609	0.0340066	0.0251861	0.018366	0.0143071	0.0148199	0.00448857	0.0255114	0.0348921	0.00830532	0.0141524	0.0146566	0.0162344	0.033773	0.0162893	0.00852343	0.0214657	0.0165493	0.0133013	0.0249806	0.00890403	0.0193036	0.0393368	0.0144205	0.0107046	0.0199121	0.0144904	0.0112134	0.011704	0.0128539	0.017267	0.0317916	0.0367253	0.0286941	0.0137345	0.0239673	0.0283354	0.0200216	0.0134499	0.0194952	0.123938	0.0359005	0.0116574	0.0179607	0.0322935
endothelial cell of hepatic sinusoid	0.142158	0.0308422	0.0225277	0	0.0044521	0.0234107	0.0152414	0.0330481	0.0359427	0.023215	0	0.0195282	0.0164907	0.0197575	0.00662939	0.0246549	0.03719	0.046045	0.0274646	0.0117392	0.025792	0.0197094	0.0329317	0.0390453	0.0282073	0.000479951	0.0215752	0.0157863	0.00453029	0.03103	0.00694002	0.0226426	0.008826	0.0121709	0.0182971	0.0420356	0.0034073	0.00391092	0.0158085	0.0265197	0.0195832	0.0154298	0.0237006	0.0114423	0.13367	0.0257788	0.0135526	0.0241263	0.0307171
epithelial cell	0.00273482	0.00180844	0.0020013	0.00253363	0.00179162	0.0438198	0.0232112	0.0042864	0.0110535	0.0260873	0.00042388	0.016728	0.00385104	0.0174492	0.00279297	0.00634511	0.00557379	0.00583588	0.0166926	0.00506653	0.0120825	0.0106346	0.00216345	0.0212903	0.131883	0.235577	0.00482023	0.0024288	0.00420311	0.00290254	0.0111889	0.0130399	0.0106014	0.00722614	0.0116961	0.0131955	0.00390773	0.00302592	0.101474	0.00861951	0.00187786	0.112683	0.0204492	0.00245807	0.00560739	0.0059648	0.0092417	0.00278767	0.00148306
fibroblast	0.00456973	0.0055945	0.0171183	0.0077969	0.0128005	0.0267149	0.0318486	0.029662	0.0125613	0.00630775	0.0021514	0.0184473	0.00452059	0.00972082	0.0118222	0.0106351	0.0586341	0.114344	0.0128476	0.00524792	0.0149369	0.0122993	0.00918162	0.0156197	0.111864	0.0184082	0.010652	0.00359191	0.00463412	0.0256495	0.017438	0.0132301	0.00381141	0.00403941	0.0162242	0.00675523	0.0652297	0.0968736	0.00878835	0.00339285	0.00909749	0.00595598	0.00598161	0.017217	0.0163299	0.0104569	0.011149	0.00648753	0.00874647
granulocyte	0.0130332	0.25499	0.0250773	0.00700934	0.0119866	0.0136681	0.00839091	0.00546711	0.0485092	0.000231938	0.0775663	0.0426191	0.00980465	0.00818402	0.00962965	0.0289513	0.132739	0.0601117	0.350566	0.0180857	0.00857093	0.022535	0.00778237	0.012071	0.0124931	0	0.00865986	0.0175196	0.0132799	0.0173478	0.181202	0.0571438	0.0912339	0.00820778	0.00966479	0.0261749	0	0.00724025	0.0160003	0.0203234	0.0149234	0.00910698	0.0865426	0.0262152	0.0274104	0.0112846	0.0272039	0.0416187	0.00427306
granulocytopoietic cell	0.0109845	0.162959	0.0100643	0.00231501	0.000809423	0.00499025	0.00178381	0	0.00452508	0	0.0252133	0.0156353	0.00516144	0.0044501	0.00398907	0.00610555	0.0605755	0.0347554	0.280844	0.0103144	0.0058855	0.0101245	0.0102447	0.00241754	0.00850198	0	0.00196985	0.00841303	0.0337412	0.00814723	0.0564198	0.187366	0.177228	0.0556217	0.0282446	0.275769	0.00673093	0.00432754	0.0101911	0.022615	0.0121646	0.00259114	0.0505866	0.0141852	0.0143053	0.0105034	0.0190407	0.0168277	0
hematopoietic precursor cell	0.000197466	0.0309284	0.00628252	0.0204334	0.00876238	0.00307315	0.004148	0.00422781	0.00410119	0.0100193	0.0772991	0.0054698	0.00614111	0.00971858	0.0114819	0.00758691	0.00786812	0.00455413	0.0543436	0.0151696	0.000519046	0.0220309	0.0196095	0.00179075	0.00695576	0.000488746	0.00630007	0.0215241	0.0324407	0.0104245	0.00569192	0.176093	0.103357	0.0787192	0.0654945	0.222142	0.00154595	0.00727358	0.0150359	0.0340103	0.0147693	0.0054001	0.0253663	0.0147868	0.0167279	0.0208731	0.0318772	0.0134947	0.00235586
hepatocyte	0.133384	0.00947773	0.00319566	0.00498008	0.00454721	0.0136893	0.0115519	0.0156995	0.00442569	0	0	0.0135527	0.00158957	0.00870247	0.00346542	0.0376242	0.0347735	0.0299899	0.0384658	0.00951211	0.0101585	0.0121402	0.00116308	0.0103296	0.0349054	0.00730848	0.01435	0.000136406	0.0121236	0.0109315	0.0208732	0.0112942	0.00508776	0.00510792	0.0139799	0.00721312	0.00462879	0.00141653	0.0278339	0.00490463	0.00553136	0.0278943	0.00481962	0.00442174	0.0068842	0.00679083	0.00577061	0.00550964	0.0148537
immature B cell	0.0112226	0.0689436	0.0210202	0.0761299	0.0231853	0.00486015	0.0134186	0.0108339	0.00750425	0.0013735	0.0155248	0.0354304	0.0243581	0.00804533	0.0369877	0.0284733	0.00666253	0.00274372	0.0282957	0.0271696	0.00990125	0.0314999	0.0236319	0.00735698	0.00947739	0.00493478	0.0264123	0.0578056	0.0366559	0.0104949	0.00999101	0.0418754	0.0711122	0.0485498	0.0209777	0.056029	0.00349603	0.00454816	0.0151887	0.0566986	0.0276572	0.0111007	0.0398287	0.0297562	0.0148587	0.0405217	0.0119529	0.0363572	0.00981043
immature T cell	0.0112061	0.0107809	0.0140932	0.056452	0.0123947	0.0051706	0.00526688	0.0275063	0.0261027	0.0274415	0.0248957	0.0041792	0.027957	0.00777334	0.0262252	0.0041857	0.00213589	0.00310657	0.0258807	0.0445551	0.00813332	0.0338984	0.0351563	0.00823441	0.0048665	0.0215678	0.0177092	0.0436391	0.0687173	0.0160503	0.0210149	0.0763208	0.09185	0.0735891	0.0269688	0.111832	1.6725e-06	0.00583909	0.0094256	0.0532979	0.0411221	0.00889907	0.033938	0.0285035	0.012382	0.0274453	0.0493545	0.0215161	0.0143254
keratinocyte	0.00625146	0.00854987	0.0103491	0.01846	0.0215728	0.147633	0.0426208	0.0169692	0.0339863	0.354458	0	0.0429802	0.0336847	0.00501971	0.0101259	0.0109801	0.0460884	0.021802	0.0347979	0.00908434	0.0309877	0.00983683	0.00436493	0.00207299	0.0196922	0.08367	0.0179458	0.011891	0.0482403	0.00990888	0.0230445	0.0125784	0.010981	0.00830508	0.00577308	0.00628375	0.0532598	0.0296181	0.0578075	0.0165595	0.00947622	0.0716089	0.013141	0.0127395	0.013261	0.0181142	0.00795138	0.00641098	0.0111864
kidney capillary endothelial cell	0.013292	0.037857	0.0222885	0.00743733	0.0196476	0.0216962	0.0187388	0.0246421	0.0168396	0.0205407	0.0075426	0.0191176	0.0280469	0.00992345	0.00588972	0.0184277	0.0222364	0.0339732	0.0302441	0.012011	0.0311494	0.0260997	0.0131544	0.0371549	0.0107651	0.0123099	0.0294547	0.0257257	0.0144935	0.0219118	0.00103497	0.0152023	0.0143245	0.01504	0.0168122	0.0209646	0.0233945	0.0136704	0.00304085	0.026949	0.0323029	0.00576519	0.0194388	0.0200666	0.115738	0.0349675	0.0219126	0.0239233	0.026663
kidney cell	0.104447	0.0678786	0.00614512	0	0.00263445	0.0365639	0.0363115	0	0.0661147	0	0.310462	0.0880532	0.0162248	0.0155807	0.0209959	0.0477282	0.0663169	0.0294958	0.0575991	0.00900753	0.0073051	0.00233442	0.00845584	0.00782909	0.00463689	0	0.115415	0.0189906	0.0246841	0.00514285	0.0954675	0.0517486	0.0325805	0.0146449	0.00900173	0.0247798	0.0664492	0.0713798	0.0224592	0.0358558	0.014679	0.0148336	0.0786463	0.0122195	0.0300226	0.0158195	0.107531	0.0197861	0.00261608
kidney collecting duct epithelial cell	0.00855623	0.0147496	0.038421	0.00284664	0.141983	0.00902411	0.0203278	0.0290957	0.0130639	0.00123126	0.000825757	0.0041959	0.0183363	0.0774356	0.0168739	0.00304155	0.00711495	0.0158495	0.0111966	0.0363622	0.0475771	0.0225343	0.0194994	0.0430701	0.0442618	0.046031	0.0139437	0.0187363	0.0129388	0.0758655	0.00652984	0.0147373	0.0106207	0.0106559	0.0324508	0.0101631	0.0265357	0.00907139	0.0341543	0.00635254	0.0133887	0.0205802	0.00534592	0.0397468	0.00937338	0.00796039	0.0694422	0.0441316	0.00618495
kidney proximal straight tubule epithelial cell	0.0973251	0.00104423	0.0060419	0.0137492	0.0145632	0.0199071	0.0113349	0.0174523	0.00341766	0	0	0.00740066	0.00764131	0.0177834	0.0115801	0.0101908	0.00810381	0.0119377	0.0104327	0.0147567	0.0336364	0.00430674	0.00402415	0.0171672	0.0285333	0.0324472	0.00723289	0.00141975	0.0180262	0.0188642	0.00245695	0.01087	0.00711332	0.00899067	0.0169773	0.00694914	0.00475579	0.0031344	0.0375964	0.0046851	0.00781464	0.0357293	0.0130895	0.0180364	0.0106104	0.0167516	0.0105873	0.00784456	0.0208726
late pro-B cell	0	0.0178818	0.0140951	0.0962253	0.00184136	0.00101622	0.00632479	0.00343334	0.000499909	0	0.006099	0.00370033	0.00557606	0.00131678	0.0173566	0.0284663	0.00151606	0.00110655	0.0699051	0.0199467	0	0.00312115	0.0185277	0.000226993	0.00343241	0	0.004979	0.045264	0.08051	0.00800908	0.00608478	0.237775	0.219194	0.105014	0.0460233	0.402311	0	0.000290442	0.00543045	0.0370809	0.0138599	0.000580185	0.0130175	0.0106193	0.00452737	0.0284154	0.0121144	0.00764899	0
leukocyte	0.00393378	0.0898003	0.0114497	0.0124786	0.0197403	0.00335495	0.00303039	0.0064633	0.104931	0	0.00154935	0.00376817	0.00915186	0.111396	0.0123427	0.257382	0.0311918	0.0208047	0.02482	0.0529513	0.0189267	0.00965304	0.0204144	0.0570689	0.00944041	0.0281829	0.00642295	0.00530804	0.027015	0.0115324	0.0158344	0.0170786	0.0110218	0.0137037	0.0112607	0.0102929	0	0.00111206	0.0151782	0.0176115	0.0142105	0.0135444	0.0554815	0.0178909	0.0454197	0.0113736	0.00781531	0.0328977	0.0352909
luminal epithelial cell of mammary gland	0.0317863	0.00617134	0.016592	0.00511184	0.00849426	0.0511205	0.0375628	0.0146278	0.0213126	0.0464452	0.0184752	0.0402792	0.0190061	0.0322909	0.0100776	0.0144828	0.0318397	0.0183008	0.0157678	0.00826413	0.0144287	0.013173	0.0168013	0.0158035	0.0618322	0.0917354	0.027629	0.00503513	0.0106764	0.00920856	0.0143257	0.0162345	0.011244	0.0125376	0.0203725	0.0156494	0.00961725	0.0230437	0.0689043	0.013074	0.00969351	0.0705842	0.0135984	0.01266	0.00895619	0.0145098	0.0150241	0.0102655	0.00941007
lung endothelial cell	0.0856331	0.0114753	0.0182293	0.00439063	0.0129409	0.0304519	0.0195329	0.0158723	0.00731349	0.0486602	0	0.0112709	0.0279757	0.0141255	0.00458107	0.0176254	0.0223515	0.0429598	0.0168415	0.00288665	0.010407	0.0139475	0.0144234	0.0395908	0.0151996	0.0390745	0.0258263	0.0106017	0.00542375	0.0185057	0.00450255	0.00878764	0.00676335	0.0106316	0.0188786	0.0165691	0.00183905	0.0195449	0.0168877	0.0183643	0.0209968	0.0127463	0.0102382	0.0182632	0.130839	0.0234099	0.0101202	0.0134716	0.0178052
macrophage	0	0.0823661	0.0125624	0	0.0154085	0.00382797	0.00235612	0.00434907	0.0911203	0.00115308	0.00816118	0.00581965	0.0189536	0.111207	0.012859	0.257546	0.0376413	0.0212417	0.0265543	0.0467724	0.0204994	0.00863964	0.0260437	0.0545223	0.0115042	0.0296397	0.0152558	0.00632662	0.0152765	0.0101802	0.0167194	0.0155359	0.00674777	0.0117668	0.00943559	0.0077979	0.0046803	0	0.0137053	0.0166997	0.0109703	0.0100339	0.0511197	0.0127033	0.0466626	0.0102404	0.0230689	0.0250758	0.0221419
mast cell	0	0.0849846	0.00652631	0.00658678	0.0108838	0.00494018	0.00534241	0.00534336	0.10906	0	0.0164339	0.00215309	0.00521855	0.109678	0.0172377	0.259277	0.0346371	0.0228077	0.0241825	0.0379877	0.0116646	0.00916485	0.0222803	0.0507767	0.00877715	0.0217219	0.0156097	0.0134357	0.0276987	0.00726806	0.0192592	0.0198416	0.00974832	0.0128138	0.00595184	0.0117289	0.00406181	0.00290167	0.00840321	0.0178758	0.0138181	0.00667808	0.0555501	0.00960361	0.0459662	0.0121847	0.0261099	0.0323926	0.0209253
mesangial cell	0.00874231	0.0177915	0.0393097	0.00165774	0.0132363	0.027116	0.027795	0.0123683	0.0139966	0.0276902	0	0.0181508	0.0518874	0.0307481	0.0207841	0.0143582	0.0275285	0.0394906	0.0150082	0.00658557	0.0567075	0.0201111	0.023304	0.0256806	0.0177092	0.00712223	0.0290826	0.00707181	0.0038537	0.0430153	0.00547382	0.0108323	0.00985114	0.005813	0.0458351	0.0147144	0.0225943	0.0553293	0.0152026	0.00810546	0.019488	0.0242933	0.00860165	0.0261576	0.0401042	0.0190762	0.0339352	0.0134732	0.00693798
mesenchymal cell	0.00705754	0.00162055	0.0303493	0.0206494	0.0407251	0.0708809	0.0860951	0.00445461	0.0370494	0.0178908	0.0120383	0.101762	0.0135051	0.0274853	0.00984482	0.037505	0.0702438	0.112143	0.0137243	0.00129996	0.0158007	0	0.00411635	0.02452	0.0837674	0.0081467	0.0676254	0.00481895	0.00465728	0.0464641	0.0176973	0.0124774	0.00327188	0.0058997	0.0230186	0.00898958	0.112645	0.125754	0.0176613	0.0138962	0.0128332	0.0165859	0.0108097	0.0133039	0.0215066	0.0174969	0.0216931	0.00582992	0.00768597
mesenchymal stem cell	0.00402433	0.00316253	0.0173716	0.00661131	0.00613911	0.0654817	0.0836233	0.0221071	0.025233	0.000857226	0.0047947	0.0651754	0.00347374	0.00684574	0.00667413	0.011965	0.097555	0.147185	0.0183417	0.00204201	0.00693359	0.00442611	0.00488521	0.0123365	0.139767	0.011954	0.0317176	0.00442598	0.00308337	0.018519	0.0310373	0.028	0.00205686	0.00266281	0.00843067	0.00765389	0.14702	0.175543	0.00529237	0.00596871	0.009409	0.00989695	0.00635333	0.0102853	0.0140933	0.00831038	0.0114727	0.00415092	0.00900211
monocyte	0.0115799	0.168819	0	0	0.0143689	0.00894936	0.00634379	0.0167417	0.0586933	0	0.147709	0.0423327	0.0112135	0.00478662	0.0149727	0.0300931	0.0947874	0.0349889	0.220967	0.0173162	0.000203067	0.0147849	0.00984267	0.0105846	0.00737128	0.00227475	0.0121071	0.0112211	0.0266929	0.000507045	0.133517	0.12168	0.109728	0.0229774	0.013203	0.111341	0.00316658	0.00206819	0.0206225	0.0254108	0.0105248	0.00598564	0.0836733	0.0202449	0.0232626	0.0207305	0.0343632	0.0360417	0.00717455
myeloid cell	0.101871	0.0970097	0.0106104	0.000868817	0.00602794	0.0272346	0.0179403	0	0.0644307	0	0.329254	0.0644292	0.00606489	0.0180505	0.0115307	0.0463091	0.0701145	0.0195319	0.0726327	0.0148393	0.0114455	0.00336774	0.00509581	0.0103812	0.00568694	0	0.0628183	0.00879442	0.0117864	0.00562811	0.0634313	0.0706912	0.0420316	0.0175423	0.0116588	0.0473265	0.00902934	0.024892	0.00931208	0.0293561	0.00816612	0.00649941	0.0775457	0.00544351	0.0340376	0.0141748	0.0952266	0.0196943	0.0095934
natural killer cell	0.00526269	0.0373041	0.0237909	0.00449442	0.0303537	0.0116847	0.0199368	0.00538583	0.019728	0.00557697	0.360655	0.0341441	0.0127006	0.0140535	0.0248079	0.0085477	0.0294322	0.0123122	0.0374613	0.0581697	0.00605791	0.0478687	0.0243978	0.00745519	0.00856099	0.00164072	0.0759482	0.0273694	0.0132553	0.00915232	0.0283922	0.0409941	0.0394435	0.0387041	0.0150701	0.0435501	0.0130521	0.029502	0.012263	0.0542399	0.0272051	0.0147749	0.0797281	0.0164695	0.0232114	0.0251152	0.436021	0.0253811	0.0123762
neuroendocrine cell	0.00121986	0.001195	0.0104662	0.00588728	0.0598449	0.00593911	0.00344432	0.0172763	0.00614449	0.00256671	0	0.00548806	0.00643907	0.0747412	0.0169522	0.00183397	0.00449584	0.00991106	0.0123633	0.00657716	0.0413127	0.00525948	0.0174547	0.0180845	0.0136566	0.021227	0.00488571	0.00660821	0.00231712	0.067419	0.00321586	0.00800431	0.00687857	0.00427483	0.0167162	0.00666127	0	0.00552209	0.0111369	0.00192141	0.00606199	0.0163777	0.00921748	0.022231	0.0124829	0.00369686	0.0615636	0.00901385	0.0062414
non-classical monocyte	0.0123449	0.103378	0.0126969	0.0042078	0.0124035	0.00512117	0.00504957	0.0118406	0.102583	0.00273784	0.0310095	0.0103279	0.00537015	0.1	0.00821519	0.233642	0.043955	0.0213483	0.0376649	0.0447624	0.017288	0.0115404	0.0206236	0.0528251	0.00951976	0.023505	0.0139175	0.00556147	0.0203238	0.0089618	0.0277611	0.021365	0.0129027	0.0123684	0.00990673	0.00979203	0.00217899	0.00343067	0.0123226	0.0193759	0.0127324	0.00977142	0.0624611	0.0146776	0.0461518	0.0107754	0.0139899	0.0293204	0.0243413
skeletal muscle satellite cell	0.0117617	0.00745868	0.0356716	0.00898667	0.0525685	0.0415314	0.0728992	0.0251613	0.0688981	0.0167473	0.0169013	0.126926	0.0190609	0.0421856	0.0188926	0.0073214	0.0591928	0.0641438	0.0130997	0.012635	0.0293044	0.00939787	0.0076822	0.0147111	0.0218324	0.0215435	0.0728927	0.00985155	0.0274927	0.0346426	0.040537	0.00784765	0.00917957	0.0109462	0.0210973	0.00844309	0.0722369	0.14509	0.0124522	0.0152818	0.0190097	0.017795	0.0127293	0.0197322	0.0130068	0.022362	0.0224591	0.0104624	0.029998
stromal cell	0.00692574	0.00983139	0.0281737	0.00860089	0.01191	0.0247325	0.0297498	0.0307713	0.0090117	0.0125134	0.00331676	0.0187775	0.0129958	0.0135328	0.0188987	0.0129006	0.0684478	0.0997882	0.0218476	0.00712086	0.0323366	0.0209087	0.0136852	0.0336739	0.0622216	0.0126012	0.0131818	0.00709266	0.00390892	0.0515268	0.016337	0.0185387	0.00596296	0.00921354	0.0236997	0.00912929	0.0612961	0.0543809	0.00882241	0.00881132	0.00847145	0.00912875	0.0085026	0.0204056	0.0205177	0.0130401	0.00640078	0.00731455	0.0146754
type II pneumocyte	0.0305883	0.00565143	0.0374047	0.0559647	0.00543481	0.0348368	0.026569	0.0273291	0.00946653	0.0177294	0.0309693	0.0292991	0.0230223	0.0310469	0.00877043	0.0568208	0.0303356	0.0299095	0.0261342	0.00659409	0.0331355	0.0350215	0.026352	0.0271485	0.0419086	0.0504747	0.0247205	0.00409382	0.0200135	0.0193194	0.00479084	0.00781109	0.00891194	0.0115945	0.0125668	0.0115153	0.0314636	0.0170958	0.0542008	0.0111577	0.0114409	0.056607	0.0196356	0.0410608	0.0187971	0.0147407	0.0608716	0.0107168	0.0144108
[truncated: 184 more columns]

## Sheet: MCA Mean RAS
	Ahr	Ar	Arid3a	Arnt	Atf2	Atf3	Atf4	Atf7	Bach1	Bach2	Batf	Bcl3	Bdp1	Bhlhe41	Bptf	Cebpa	Cebpb	Cebpd	Cebpe	Cebpz	Cnot3	Creb3	Creb3l1	Creb3l4	Crem	Ctcf	Cux1	Dbp	Ddit3	E2f1	E2f2	E2f4	E2f6	E2f7	Egr1	Egr2	Ehf	Elf1	Elf2	Elf3	Elf4	Elf5	Elk1	Elk3	Elk4	Eomes	Ep300	Erf	Esrra
B cell	0.0110221	0.00293714	0.0342608	0.0157579	0.0152823	0.0113425	0.0140265	0.0106441	0.0199721	0.422545	0.0914088	0.0723549	0.0249722	0.0132139	0.0423465	0.0245518	0.0208574	0.0155615	0.0215301	0.0289554	0.0384229	0.0125232	0.00920866	0.0112747	0.0179848	0.027252	0.0520104	0.0120302	0.0136816	0.0190603	0.0367657	0.0143645	0.0187791	0.0180896	0.00847732	0.0188229	0.0160731	0.0724523	0.0344999	0.0166036	0.0539248	0.0175305	0.0190045	0.0182468	0.042598	0.0144999	0.0239587	0.0242151	0.0157841
DN1 thymic pro-T cell	0.00673236	0.00175977	0.0292515	0.0136756	0.012271	0.0134103	0.017358	0.0131086	0.0136877	0.244708	0.24277	0.0585301	0.032771	0.0145991	0.0189921	0.01588	0.0162936	0.0154658	0.0181705	0.0238785	0.0192344	0.012605	0.0125448	0.0112933	0.0163447	0.030344	0.0306002	0.0139752	0.0130151	0.0244099	0.032975	0.0238656	0.0190298	0.0408049	0.00986785	0.0216424	0.017756	0.0623901	0.0239529	0.0175131	0.0450885	0.0189016	0.0247388	0.021245	0.0388238	0.0499765	0.0240286	0.0384394	0.0159053
Langerhans cell	0	0	0.0413363	0.113315	0.0410621	0.0457115	0.0386941	0	0.152063	0	0.123309	0.120648	0	0.0399733	0.038266	0.0728011	0.136607	0.0383808	0.032122	0.0428343	0.0227608	0.0169085	0.00999401	0.0125643	0.0400608	0.0280334	0.133081	0.0196255	0.0396984	0.0208808	0.0288887	0.00810068	0.0037836	0.00353499	0.0489164	0.0695249	0.0167354	0.0569772	0.0250187	0.0149051	0.0458161	0.0130105	0.011383	0.0472645	0.0465107	0.0199543	0	0	0.0203118
T cell	0.0128661	0.00241994	0.0127867	0.0134702	0.0187998	0.0114228	0.0142509	0.0142775	0.0112007	0.0983495	0.0707073	0.0258698	0.0296928	0.0172675	0.0210782	0.0130316	0.0118066	0.0103925	0.0121093	0.0400391	0.0372243	0.0135603	0.0125979	0.0149631	0.0156342	0.0241431	0.0177157	0.0132356	0.00732374	0.0266946	0.026058	0.0415487	0.0267533	0.0523077	0.0100924	0.0178306	0.0161029	0.0318062	0.0218083	0.0140895	0.0209936	0.0223175	0.0265344	0.013481	0.0271498	0.0463192	0.0168182	0.0312487	0.0153844
alveolar macrophage	0.0276725	0	0.098819	0.0172666	0.0108533	0.0545901	0.0225885	0.00977357	0.0459157	0.0092647	0.0367842	0.0837083	0.0339735	0.0306963	0.0203119	0.0952423	0.135036	0.0560196	0.0493512	0.0244661	0.0134017	0.0264093	0.0192485	0.0069756	0.0184032	0.0138902	0.0488398	0.0165551	0.0450625	0.0274994	0.0276448	0.0061496	0.0159357	0.0103263	0.0383354	0.0992632	0.0172718	0.0385064	0.0127016	0.0231163	0.0562529	0.0139937	0.021282	0.0434422	0.0280081	0.0132737	0.0755292	0	0.0231261
basal cell	0	0.000747247	0.0413024	0.0176174	0.00421621	0.0265249	0.0317143	0.0299605	0.00576665	0.00166076	0.00570698	0.0164927	0.00820798	0.0245177	0.00920055	0.0143752	0.0182505	0.0367916	0.0129907	0.0189892	0.0131767	0.0271535	0.0404868	0.0117357	0.0135058	0.0111061	0	0.0430618	0.0125732	0.0236166	0.0166878	0.0245288	0.0206763	0.0524313	0.0429279	0.0458368	0.0258835	0.00817587	0.0164203	0.0189092	0.0120278	0.0236999	0.0197916	0.0424971	0.0139921	0.0272433	0	0.0620751	0.0146434
basophil	0.00891567	0.00106646	0.0659431	0.0124604	0.00785955	0.0351089	0.0232158	0.00721811	0.0205755	0.0571823	0.0581017	0.046052	0.0564012	0.020065	0.0270077	0.0681214	0.0565906	0.0608208	0.0919248	0.022774	0.0336578	0.0221729	0.0182662	0.00877716	0.0192246	0.0334718	0.0297933	0.0094723	0.0675096	0.0528748	0.0793786	0.0216733	0.0393609	0.0875609	0.0221687	0.0365168	0.0200052	0.0528944	0.0214177	0.0222093	0.0776545	0.0187882	0.0113685	0.0310753	0.0324357	0.0345581	0	0.0738046	0.0187561
bladder cell	0.0473931	0.251542	0.00545279	0.0341042	0.00831417	0.047037	0.0387015	0.0318001	0.0190365	0.00401	0.00134338	0.0152042	0.0143712	0.0379764	0.0318233	0.0255541	0.0319254	0.0551678	0.00765181	0.0173121	0.0363381	0.0499116	0.155068	0.0114005	0.0146057	0.0126848	0.00630464	0.0559449	0.0260531	0.0158834	0.0072229	0.00422901	0.020806	0.024102	0.101763	0.0684747	0.013574	0.0110407	0.0164357	0.014699	0.0140441	0.0129928	0.0188612	0.0369319	0.0181626	0.00835474	0.00937575	0.0123851	0.0119578
bladder urothelial cell	0.00466858	0.00212866	0.019264	0.00685248	0.00584987	0.0563057	0.0240036	0.0158245	0.00513734	0.00422413	0.000502229	0.0295625	0.0109051	0.0603439	0.0064888	0.03527	0.0205205	0.022256	0.0169654	0.0180741	0.00728791	0.0329796	0.0185584	0.0159926	0.0123401	0.00542889	0.00632151	0.0243923	0.0230983	0.0125791	0.0101229	0.00965917	0.0121808	0.010692	0.0274122	0.0176248	0.044225	0.0129429	0.012836	0.0731133	0.0167491	0.0197612	0.0223939	0.0217932	0.0151626	0.0491573	0.00326922	0.00545995	0.0946679
blood cell	0.0596569	0	0.0617645	0.0138266	0.0135716	0.0540263	0.0291549	0.00127042	0.0410331	0.168439	0.157174	0.148851	0.0281611	0.0154793	0.0125352	0.0653924	0.121633	0.0434265	0.0239957	0.0325807	0.0154537	0.0162549	0.0107385	0.0105423	0.0307297	0.0107067	0.0647607	0.0098979	0.0354461	0.0192099	0.0241153	0.00582415	0.0110036	0.0178656	0.030094	0.0824894	0.019443	0.0526847	0.0213505	0.0143545	0.0474914	0.0117603	0.019742	0.0337685	0.0159784	0.0149416	0.00606364	0.000586559	0.0190719
cardiac muscle cell	0	7.95612e-05	0.00425317	0.00828804	0.00743679	0.0267173	0.0214881	0.0356319	0.00310147	0	0	0.0142319	0.00971028	0.0191252	0.00803985	0.0298198	0.0181515	0.0285467	0.0135685	0.0156751	0.0111041	0.0184308	0.0187888	0.0158521	0.0165845	0.015091	0.105277	0.0168307	0.0272089	0.0153684	0.00646737	0.0114069	0.00537067	0.0547152	0.0294223	0.019888	0.0282229	0.0081912	0.00844165	0.0452951	0.00838222	0.0238494	0.0196033	0.0195824	0.016719	0.0152658	0.00179484	0.00731615	0.0995138
classical monocyte	0.0510229	0	0.0896428	0.0178298	0.00908961	0.0350097	0.01432	0.00706606	0.0442123	0.022762	0.0718125	0.114224	0.0219744	0.0092998	0.0155752	0.0650464	0.101189	0.0566884	0.0603287	0.0200591	0.0130241	0.0147161	0.0145319	0.00836363	0.0161122	0.0160863	0.0199142	0.00996765	0.0317323	0.0199652	0.0473618	0.00534732	0.00711608	0.00952308	0.0127179	0.0248737	0.0126959	0.0539684	0.0208916	0.0147812	0.079982	0.0126718	0.0203444	0.03025	0.0197903	0.0149886	0.0607	0.00774833	0.0175081
dendritic cell	0	0.0426087	0.0296741	0.0093959	0.016509	0.0224852	0.0174099	0.0472551	0.0566315	0.226796	0.175917	0.0923759	0.00632729	0.012789	0.0281172	0.0328097	0.0381968	0.0161036	0.0210237	0.0354012	0.0105684	0.0255349	0.0105695	0.00977503	0.0221732	0.0230419	0	0.0183142	0.031204	0.0215671	0.0259122	0.0116169	0.00935641	0.0274163	0.00947905	0.045817	0.0179556	0.0574765	0.0267888	0.0153783	0.041215	0.0157449	0.0209322	0.0201161	0.0348265	0.0257839	0.0172449	0.0692747	0.019618
early pro-B cell	0	0	0.0285235	0.0341004	0.00999224	0.012612	0.00528759	0.0144493	0	0.410732	0.0481297	0.0175187	0	0.00684935	0.0777971	0.0212694	0.0203411	0.01942	0.0658401	0.0115139	0.0768263	0.0146073	0.00700544	0.00862474	0.013424	0.0948449	0.125058	0.00137978	0.00308407	0.0856263	0.142085	0.0640911	0.0575208	0.182924	0.0088836	0.0141808	0.0117346	0.0506722	0.0287881	0.0151797	0.0511837	0.0172437	0.00215498	0.0272486	0.0509387	0.0152775	0.0591213	0.201554	0.0130219
endocardial cell	0.0663377	0.00249962	0.00931552	0.0328924	0.0123398	0.0284572	0.0222725	0.0287745	0.0258709	0.0197103	0.00287148	0.0218432	0.0182719	0.0244081	0.0286829	0.0217622	0.0291161	0.0531463	0.0134758	0.015021	0.0238184	0.0192326	0.0413602	0.0109848	0.0214556	0.0118368	0.036465	0.0815679	0.0111268	0.0129439	0.0105477	0.00585535	0.0161253	0.0227192	0.0654127	0.0236184	0.0176747	0.020336	0.0130448	0.0159626	0.018653	0.0130558	0.0347305	0.150026	0.0188254	0.015916	0.00754098	0.0953873	0.0247959
endothelial cell	0.22085	0.0156611	0.0150642	0.0247632	0.00598079	0.0424978	0.0245979	0.0228113	0.0432602	0.0162382	0.0146594	0.0427329	0.00654134	0.0238493	0.0350764	0.0350318	0.0515429	0.0483118	0.0160833	0.0268654	0.0205324	0.0219209	0.0324767	0.0101125	0.0218529	0.0131629	0.0190177	0.141846	0.0173663	0.0161624	0.0119988	0.0053892	0.0115868	0.0161107	0.0827791	0.0547007	0.0227871	0.0261479	0.0173343	0.0172995	0.0285968	0.0138187	0.0147402	0.20293	0.0197841	0.0168211	0.00213613	0.0070571	0.0174919
fibroblast	0.0319013	0.295612	0.00897184	0.0453893	0.00974132	0.0323067	0.0238122	0.021804	0.0103526	0.0163746	0.000381612	0.0126152	0.0202632	0.0367725	0.0348741	0.0233398	0.0226745	0.0577619	0.0101507	0.0158729	0.0217773	0.0223459	0.113495	0.00726838	0.0103474	0.0107853	0.00912395	0.105117	0.0235944	0.015501	0.00701659	0.00325917	0.0253278	0.0201005	0.0875699	0.0490807	0.0117973	0.00978728	0.0110154	0.0113641	0.0173171	0.00957567	0.021604	0.0451946	0.0180826	0.00577729	0.00558825	0.0157646	0.0177743
granulocyte	0.0140538	4.4859e-06	0.306952	0.0566856	0.0106703	0.0201013	0.0120693	0.0129925	0.0311121	0.0290895	0.0350825	0.042015	0.0430585	0.00935818	0.0217386	0.0434989	0.0574244	0.147911	0.240826	0.0191276	0.0173887	0.00861496	0.00995168	0.00885159	0.0132096	0.0328208	0.0471919	0.0138638	0.058722	0.0449406	0.126921	0.0179052	0.0173042	0.0822087	0.00554241	0.0212394	0.0154474	0.0412094	0.0172519	0.0197952	0.119754	0.0187274	0.017859	0.0218859	0.0206399	0.0182078	0.0306895	0.0137339	0.0227285
granulocytopoietic cell	0.0349579	0.000456209	0.176058	0.0280642	0.01617	0.0129141	0.00851945	0.0159699	0.0254026	0.0317785	0.0277838	0.0212936	0.0492002	0.0143818	0.0319116	0.0401454	0.0275534	0.094869	0.193074	0.0203725	0.0247119	0.0113913	0.0075384	0.0116362	0.0137415	0.0493736	0.0690433	0.0155004	0.019309	0.0768803	0.106241	0.0316113	0.0342723	0.100438	0.00482215	0.00903413	0.0164242	0.0400872	0.0234727	0.0203423	0.0923784	0.0203352	0.0214263	0.0163219	0.0292922	0.0208622	0.0299408	0.036215	0.0206188
hematopoietic precursor cell	0.0399306	0.00417127	0.028462	0.0183593	0.0156782	0.0126031	0.0146147	0.0189322	0.0121752	0.00684628	0.0250402	0.0132203	0.0341241	0.017451	0.0197731	0.0246485	0.015418	0.0281638	0.0482673	0.0308881	0.0260283	0.017251	0.0171541	0.0130853	0.0133683	0.0270225	0.0341998	0.012867	0.0123486	0.0525062	0.0453876	0.0520781	0.0325416	0.063539	0.0109474	0.0191486	0.0181658	0.0238958	0.0204546	0.0163245	0.027993	0.0231307	0.0270067	0.0140127	0.0230515	0.0308964	0.0187239	0.0278287	0.0175471
hepatocyte	0	0.0032354	0.0157522	0.023596	0.00492296	0.0236532	0.0230938	0	0.0370994	0	0	0.0183009	0	0.0171283	0.00391204	0.0491875	0.0347894	0.0345005	0.02177	0.030186	0.00367176	0.0164692	0.0202829	0.0102758	0.0109967	0.00928958	0	0.0472252	0.0183237	0.00715773	0.00609724	0.0104446	0.00719885	0.0025493	0.0106303	0.00795138	0.0176488	0.0073644	0.0080597	0.0363757	0.00563488	0.015201	0.0257145	0.0137991	0.00733517	0.0174485	0.0259039	0	0.0954593
immature B cell	0.0239409	0	0.0527061	0.0121048	0.0142319	0.00959385	0.012138	0.00696033	0.0231976	0.324354	0.0590651	0.0661628	0.0547488	0.0137838	0.0582553	0.0266163	0.0244544	0.0201902	0.0270572	0.0211471	0.0489915	0.00998791	0.00906324	0.0108794	0.0148892	0.0361016	0.0298768	0.0163201	0.0156239	0.0163878	0.0406435	0.0125923	0.0297199	0.0122816	0.00808014	0.0126592	0.0140106	0.0735451	0.0322997	0.0142605	0.0642254	0.0164527	0.0223495	0.0186756	0.0371104	0.015511	0.0676791	0.018657	0.0134519
immature T cell	0.0118435	0	0.0126952	0.0589467	0.0235664	0.00800273	0.0048384	0.0121983	0.0211056	0.0153502	0.0146187	0.024157	0.016137	0.0283843	0.0426864	0.018309	0.0134832	0.00868906	0.0300854	0.0155067	0.025977	0.0122909	0.00770964	0.0146537	0.0146669	0.181925	0.0385077	0.00554522	0.00592139	0.043623	0.0906394	0.0524482	0.0489248	0.0603943	0.00642461	0.00457512	0.00948361	0.0636792	0.0285149	0.0168168	0.033782	0.0178857	0.0279079	0.0170823	0.082998	0.0205436	0.019551	0.0652571	0.0154208
kidney cell	0.0725178	0.00165298	0.0522229	0.0229071	0.0134316	0.0368979	0.0216946	0.0135063	0.0741738	0.16139	0.120418	0.125821	0.0213757	0.0174359	0.022227	0.0538061	0.0849937	0.0306481	0.0291522	0.0265024	0.0263177	0.0166067	0.0105224	0.0091693	0.0273532	0.0192355	0.0516673	0.0125081	0.0365983	0.0225022	0.0322664	0.0090965	0.0118391	0.0177436	0.0230803	0.0597729	0.0166612	0.057248	0.021775	0.0150893	0.0540021	0.0125154	0.0140586	0.0315744	0.0250769	0.0218575	0.0267097	0.00503861	0.021368
kidney collecting duct epithelial cell	0.00755773	0	0.00730331	0	0.00344698	0.052309	0.0194958	0	0	0	0.00963299	0.0236882	0.00130636	0.0348672	0.0108271	0.0316517	0.018153	0.025586	0.00747754	0.0122635	0.000804464	0.0255017	0.0166377	0.0121598	0.0143206	0.00995343	0	0.069533	0.0331689	0.017256	0.00944173	0.00574925	0.00324593	0.00158928	0.0142603	0.0213848	0.037978	0.0094104	0.00768266	0.0547861	0.00834543	0.0213352	0.00576307	0.0230692	0.00258306	0.0285958	0	0	0.0851497
kidney loop of Henle ascending limb epithelial cell	0	0	0.0070133	0.0107376	0.00555385	0.0387053	0.0160359	0.00255433	0.00875666	0	0	0.0268535	0.000216129	0.0271306	0.0157479	0.0345882	0.0139659	0.0210384	0.0098917	0.0140005	0.00324316	0.0240907	0.0183147	0.0126077	0.0128485	0.0106733	0.152998	0.0526369	0.0101403	0.017041	0.00714347	0.00823144	0.0105869	0.00410201	0.021197	0.0164918	0.0354848	0.00797894	0.0086374	0.0493358	0.0117924	0.0213547	0.0111071	0.0156607	0.005482	0.0178155	0	0	0.0909605
kidney proximal straight tubule epithelial cell	0.00141519	0.023669	0.00612257	0.00193897	0.00327976	0.0356049	0.0142087	0.0125296	0.00701586	0.0057316	0.0150965	0.0160402	0.00110285	0.010192	0.00556585	0.0266167	0.0223155	0.0197827	0.0103842	0.013477	0.0027899	0.019868	0.0143634	0.0123264	0.0126573	0.0032232	0.00518938	0.0487233	0.0308207	0.0110341	0.00460028	0.00879263	0.00826159	0.000849069	0.00720868	0.00549972	0.0217953	0.00559375	0.0112196	0.0385978	0.0062934	0.0147168	0.00706596	0.0130265	0.0045172	0.0132128	0.0114494	0.0581544	0.117381
late pro-B cell	0.0134202	0	0.0247608	0.0249006	0.0209279	0.0130612	0.00685434	0.021583	0.00879642	0.215659	0.0151411	0.0136859	0.0119354	0.0229927	0.0395823	0.0161656	0.0111373	0.00955095	0.04369	0.0248178	0.0488817	0.0112637	0.0102499	0.0146147	0.0139295	0.0634496	0.0628824	0.00643079	0.0040876	0.0719342	0.124382	0.0683476	0.022358	0.157281	0.00687332	0.00755666	0.0149093	0.0351923	0.021868	0.0142406	0.02862	0.0193654	0.0145092	0.0136099	0.0349613	0.0150879	0.0190922	0.0637132	0.00667485
leukocyte	0.01926	0	0.176515	0.0134907	0.0098772	0.0149946	0.00895391	0.0235408	0.133837	0.140254	0.105629	0.106143	0.0193983	0.00511161	0.0642291	0.0549543	0.089707	0.084049	0.0821684	0.0161736	0.0409452	0.00616705	0.00778636	0.00951309	0.0176349	0.038591	0	0.0115676	0.134672	0.0182652	0.0610832	0.00737039	0.0284205	0.0145051	0.000434911	0.00350339	0.01421	0.0688398	0.0294458	0.0155994	0.0866839	0.0140681	0.01139	0.0174884	0.026133	0.0370579	0.0711151	0	0.0137711
luminal epithelial cell of mammary gland	0.0125759	0.000899662	0.0166643	0.0146533	0.0152325	0.0247587	0.021676	0.0186823	0.00839565	0.0015193	0.0019926	0.0171107	0.0404755	0.0248127	0.0132452	0.014398	0.0144339	0.0152216	0.0116139	0.0252903	0.0129071	0.0234537	0.0182011	0.0154125	0.0140165	0.0120593	0.00940242	0.0186853	0.0167659	0.0254644	0.0188225	0.0374877	0.0231418	0.0433959	0.0178236	0.0255548	0.0293162	0.0115077	0.0175481	0.0245265	0.0116955	0.0300343	0.033375	0.0198242	0.0170494	0.104891	0.0156785	0.0265508	0.0296489
macrophage	0.0252071	0.0158544	0.0258022	0.0276009	0.017165	0.0235612	0.0176466	0.0157449	0.0460862	0.278638	0.179134	0.0880194	0.0381595	0.0180711	0.0218488	0.0283394	0.0367275	0.0176728	0.0158267	0.0216237	0.0225392	0.0157815	0.0123785	0.0112832	0.0208029	0.025038	0.021894	0.0223255	0.0208537	0.0202431	0.0274871	0.0132476	0.0206838	0.0198352	0.0191483	0.0430808	0.0185038	0.0532846	0.0229403	0.0211161	0.0344097	0.0157711	0.0253592	0.0202276	0.041942	0.0273951	0.0490315	0.0192487	0.029201
mesangial cell	0	0.115837	0.0157638	0.0210257	0.00589181	0.0403367	0.0316915	0.031663	0.0223632	0	0.00643924	0.0219667	0.00680595	0.0475719	0.0135176	0.0219077	0.0333449	0.0604984	0.0123809	0.0183438	0.0190362	0.0308632	0.0589288	0.010432	0.0129049	0.00628493	0.0634487	0.059051	0.0278024	0.0116192	0.0132717	0.00589533	0.029796	0.0250979	0.108682	0.0529784	0.0231276	0.0150029	0.0199456	0.0181966	0.0188574	0.0142355	0.0308086	0.0682544	0.0132466	0.0098074	0	0	0.0290364
mesenchymal cell	0.0159193	0.007348	0.00883383	0.0153698	0.0147375	0.0699866	0.165359	0.0290381	0.0271727	0.00824355	0.0295051	0.0405502	0.0178634	0.0348124	0.0206947	0.0209389	0.041722	0.0365117	0.00755617	0.0190271	0.0174146	0.0319716	0.0762849	0.0156695	0.0197527	0.0148129	0.0119749	0.0218204	0.0928367	0.0136599	0.00883233	0.00617278	0.0141693	0.0192915	0.0823264	0.128896	0.0166361	0.0125853	0.0204132	0.012895	0.0282942	0.0180814	0.0138752	0.0452883	0.0220373	0.0151118	0.0122079	0.0314044	0.0113939
mesenchymal stem cell	0.0333032	0.617437	0.00384198	0.0555318	0.0064774	0.0465718	0.0333586	0.0111846	0.0105778	0	0.0024087	0.0198784	0.0191971	0.0240619	0.0324245	0.0257007	0.034273	0.0666968	0.0081086	0.0246929	0.0215909	0.0281828	0.133111	0.00675042	0.0102555	0.0107532	0	0.0904011	0.0119739	0.0193081	0.00524849	0.00300207	0.0399543	0.00817114	0.108019	0.109666	0.0133773	0.0113353	0.0113503	0.0127682	0.0135699	0.00996264	0.00720974	0.0404577	0.0151241	0.00694964	0.00802795	0.00320037	0.0102618
monocyte	0.00834991	0	0.1226	0.0234331	0.00725434	0.0290358	0.0132737	0.0140702	0.0326881	0.0469042	0.0816903	0.0968569	0.0259493	0.00890078	0.0179666	0.0633369	0.092681	0.0658565	0.0761301	0.0290642	0.0151558	0.0129963	0.0141912	0.00804302	0.0146278	0.0175566	0.017234	0.00961644	0.0534446	0.0229178	0.0560754	0.00717496	0.0144818	0.0215829	0.0118774	0.0189176	0.0136631	0.0557525	0.0226605	0.0162787	0.0896595	0.0147771	0.019279	0.027753	0.0183101	0.0163309	0.0559391	0.0237158	0.0169331
myeloid cell	0.0429581	0.0341567	0.0377992	0.0267844	0.014545	0.0276771	0.0164453	0.00921725	0.0449714	0.250849	0.178435	0.106101	0.0215801	0.0196616	0.0255292	0.0337162	0.0485009	0.0236781	0.0168248	0.0249484	0.0239729	0.0145437	0.0144231	0.0106974	0.0218173	0.0246642	0.0198494	0.0234062	0.0218866	0.0222889	0.0286819	0.0118732	0.0237506	0.0232772	0.0237808	0.0509233	0.016603	0.0553929	0.0225278	0.0170708	0.0431964	0.013975	0.0171447	0.0255563	0.0380236	0.0265302	0.0499737	0.0284085	0.0192886
natural killer cell	0.0353906	0.00643555	0.028137	0.0107989	0.0126586	0.0134326	0.0127043	0.0252324	0.0357228	0.0287292	0.296868	0.1179	0.0192275	0.0151499	0.0208856	0.0243062	0.024075	0.0138842	0.0196851	0.0149393	0.0274856	0.0114846	0.00852037	0.0097412	0.0188122	0.0280168	0.0587559	0.0127277	0.0521013	0.0199144	0.0317161	0.0123297	0.0223355	0.0175615	0.00740039	0.0208794	0.0142586	0.0803185	0.0289702	0.0219347	0.0711204	0.0156751	0.0293654	0.0244117	0.0408445	0.0502216	0.0512786	0.0305505	0.0287627
neuroendocrine cell	0.0193394	0.0406169	0.0116681	0.0251394	0.00697734	0.038474	0.0341681	0.00955494	0.024111	0	0	0.0196077	0.000704097	0.0347819	0.0214989	0.0211814	0.03328	0.0460813	0.012113	0.0301617	0.0289955	0.0278545	0.0646285	0.0103279	0.0161496	0.0117972	0.0101713	0.04906	0.0704622	0.0179128	0.012307	0.00928565	0.0449165	0.0374684	0.0960347	0.0935069	0.0188255	0.0121677	0.0197289	0.0124207	0.0140758	0.0135278	0.0175758	0.0659703	0.0208803	0.0157671	0.0202211	0.027322	0.0235201
non-classical monocyte	0.0144784	0	0.0996794	0.014701	0.0133799	0.0331785	0.0160178	0.0186597	0.0444395	0.0809057	0.0742245	0.0958765	0.0257297	0.0150772	0.015244	0.0631769	0.0933668	0.050376	0.0527577	0.0303501	0.020775	0.0142756	0.0135504	0.00700567	0.0176095	0.0188464	0.0516638	0.0134856	0.0246813	0.0237737	0.0419769	0.00801402	0.0160292	0.0227279	0.0170105	0.0316083	0.0151672	0.0553328	0.021013	0.0184998	0.0780504	0.0159901	0.0117814	0.0347825	0.0272585	0.0194049	0.0410194	0	0.021727
proerythroblast	0.283072	0	0.00772237	0.0031337	0.0144756	0.0107198	0.0132311	0.0214361	0.0152565	0	0.00385044	0.00429628	0.0124425	0.0106159	0.0117489	0.00923666	0.010285	0.00852662	0.0220953	0.0390348	0.0225371	0.013638	0.0103797	0.0182938	0.0158114	0.0113633	0	0.000549359	0.005941	0.0598044	0.0879589	0.141517	0.0134099	0.111993	0.000392734	0.0213246	0.0187253	0.0148851	0.0206397	0.0166976	0.00767399	0.0244086	0.0378418	0.00943537	0.0149782	0.0100806	0.00189185	0.0315264	0.0204259
promonocyte	0.00139313	0	0.102743	0.015543	0.010181	0.0243419	0.00936648	0.00190829	0.0221427	0	0.0628798	0.0550201	0.0186425	0.00635984	0.00774737	0.0485228	0.0489371	0.0557464	0.092806	0.0179847	0.0165027	0.017457	0.0129798	0.00830917	0.0123218	0.0248399	0.0422335	0.00842606	0.0160431	0.0596636	0.0939944	0.0367552	0.0145859	0.106703	0.00329672	0.0091454	0.0176555	0.0504198	0.0218913	0.0183353	0.0760333	0.0178581	0.0165654	0.020197	0.0165968	0.0175047	0.0317236	0.0106778	0.018671
skeletal muscle satellite cell	0.0173553	0.00889213	0.0134455	0.0132012	0.0173349	0.0178655	0.021836	0.019162	0.00813963	0.00304232	0.00134854	0.0138877	0.0254385	0.0175747	0.0163166	0.0144652	0.0128781	0.0165077	0.0110274	0.0393148	0.0339299	0.0174753	0.0217682	0.0168082	0.0162834	0.0155824	0.0102318	0.0211735	0.0156787	0.0308018	0.0208533	0.0441492	0.023224	0.0604168	0.0183982	0.0294412	0.0197809	0.0102837	0.0169855	0.0151789	0.0103798	0.0246376	0.0270761	0.0187982	0.0170474	0.0411373	0.015797	0.0293718	0.0175167
stromal cell	0.353345	0.521365	0.0114918	0.0426634	0.00747252	0.039013	0.0256621	0.0380701	0	0	0	0.0162342	0.00737952	0.0506965	0.040458	0.0438474	0.0449371	0.0798856	0.0128934	0.0180282	0.010925	0.016832	0.0989287	0.00825596	0.0105717	0.00372878	0	0.228041	0.00402744	0.0092714	0.00954594	0.00214509	0.0100332	0.0351913	0.0953166	0.0903488	0.00907066	0.0106732	0.00869221	0.00578584	0.0188264	0.00736057	0.0342285	0.0449213	0.0151263	0.000307937	0	0.0139259	0.0119651
type II pneumocyte	0.0183707	0.00271037	0.0103272	0.0221554	0.014692	0.0287617	0.0202914	0.0395958	0.0445095	0.0676768	0.0281043	0.0411545	0.0217687	0.0324935	0.0405785	0.125425	0.0342986	0.0428792	0.0194643	0.0205526	0.024464	0.0260853	0.0208938	0.013788	0.0215117	0.0219168	0.0154062	0.119539	0.0140608	0.0173563	0.0251083	0.00750405	0.0198989	0.0133371	0.0303891	0.0206348	0.0315999	0.0328856	0.0205228	0.0360491	0.0324352	0.0162214	0.0228446	0.0275828	0.0413623	0.0189731	0.0452567	0.0261797	0.0366513
[truncated: 184 more columns]

## Sheet: Integrated Mean RAS
	Arid3a	Atf3	Atf4	Atf7	Bach1	Batf	Bcl3	Bdp1	Bhlhe41	Cebpa	Cebpb	Cebpd	Cebpe	Cebpz	Creb3	Creb3l1	Crem	Ctcf	Dbp	Ddit3	E2f1	E2f2	E2f4	E2f6	E2f7	Egr1	Egr2	Ehf	Elf1	Elf2	Elf3	Elf4	Elk1	Elk3	Elk4	Eomes	Ep300	Esrra	Ets1	Ets2	Etv3	Fli1	Fos	Fosb	Fosl1	Fosl2	Foxa2	Foxc1	Foxk1
B cell	0.0315003	0.00519756	0.00815125	0.0325104	0.0107651	0.0376797	0.0327262	0.0400694	0.00931682	0.0104228	0.00862686	0.00623308	0.0179208	0.0383652	0.0118001	0.00532807	0.0257089	0.0470683	0.00720106	0.00773934	0.0207458	0.028934	0.0291149	0.0177066	0.0184879	0.00351363	0.00934726	0.0132577	0.0552429	0.039365	0.0118972	0.035624	0.0304693	0.0172817	0.0519374	0.0174076	0.0458488	0.0105494	0.0530804	0.00958298	0.0425057	0.047813	0.00697226	0.00568259	0.00845395	0.00994993	0.0045012	0.0046419	0.0181168
DN1 thymic pro-T cell	0.0290851	0.01231	0.0166719	0.0131873	0.0147284	0.248478	0.052971	0.0301287	0.0138355	0.0144589	0.0155554	0.0136773	0.0192137	0.0283829	0.0113504	0.0118633	0.0216596	0.0305225	0.0137713	0.0150393	0.0244674	0.0330815	0.0267215	0.0184024	0.037801	0.00926851	0.0200586	0.0170254	0.0626856	0.0246811	0.0166638	0.0480511	0.0237004	0.0210484	0.0361259	0.0798096	0.0241122	0.0149622	0.0630186	0.0200918	0.0536534	0.0468055	0.0159305	0.0147711	0.0245193	0.024055	0.00957143	0.00549513	0.0295949
Fraction A pre-pro B cell	0.0435743	0.00223839	0.00239187	0.00711696	0.0153475	0.055906	0.00546465	0.0205993	0.00214298	0.00918534	0.0113347	0.00258726	0.0699482	0.0232858	0.0084566	0.00586791	0.00875905	0.060178	0.00300867	0.01204	0.204306	0.145555	0.0876654	0.076456	0.272684	0.0003529	0.000409573	0.0056732	0.0244162	0.028301	0.00168786	0.0259188	0.00841001	0.0108164	0.0210355	0.0326453	0.0117126	0.00678158	0.0169774	0.00450938	0.0264374	0.0212047	0.00409825	0.00190734	0.00247239	0.00313345	0	0.00333381	0.0210296
Langerhans cell	0.064925	0.0450764	0.039972	0.00590558	0.108735	0.24395	0.111023	0.00999718	0.0291602	0.0625604	0.105306	0.0324605	0.0435882	0.0267047	0.0144355	0.0105591	0.0790297	0.0270837	0.0144013	0.0536113	0.0311458	0.0257114	0.00967071	0.00985963	0.00988973	0.0332383	0.0697591	0.0177655	0.0457497	0.0162532	0.0152477	0.0599814	0.00891261	0.0368948	0.0317014	0.0732654	0.0117991	0.0188695	0.0484451	0.0527326	0.281431	0.0588364	0.0436346	0.0548467	0.0268379	0.0918948	0.00730643	0.00978622	0
T cell	0.0127857	0.0106625	0.0131179	0.0192856	0.0116842	0.0802636	0.0235667	0.0280118	0.0153054	0.01276	0.0108127	0.0090995	0.0125035	0.0377138	0.0123056	0.0109861	0.027092	0.0254569	0.0114441	0.0065911	0.0244984	0.024594	0.0391069	0.0256774	0.0440142	0.00857141	0.0166523	0.0176578	0.0389897	0.0246953	0.0148929	0.0270757	0.0272026	0.0153193	0.0320261	0.0633583	0.0196199	0.0135427	0.0389078	0.012857	0.0262103	0.026121	0.0108945	0.00956366	0.015085	0.0146348	0.0134407	0.00689478	0.0196589
alveolar macrophage	0.118643	0.0350249	0.0169753	0.0125631	0.0774077	0.0483433	0.0558597	0.0223512	0.0497205	0.0902445	0.109468	0.0427411	0.0542724	0.0252113	0.0362169	0.0167374	0.0187988	0.0127551	0.0101527	0.0307449	0.0332368	0.0256063	0.00751119	0.0128594	0.0181655	0.0255169	0.0573456	0.019658	0.0276796	0.0126969	0.021009	0.0646246	0.0192252	0.0368901	0.0203968	0.0146297	0.0490168	0.0218789	0.0283513	0.0404725	0.10984	0.046077	0.0399988	0.0364461	0.0182652	0.0520948	0.0175229	0.0130463	0.0795233
basal cell	0.0186764	0.0563242	0.087825	0.0381602	0.0356621	0.0374095	0.0822777	0.0215547	0.046118	0.0157276	0.0650206	0.0406974	0.0203075	0.043262	0.00867027	0.0214404	0.0500667	0.00856414	0.0201595	0.0260903	0.00962233	0.0105399	0.0239757	0.0215812	0.0196514	0.0179449	0.089224	0.0180411	0.0270869	0.0181964	0.0313067	0.00829636	0.0151323	0.0187899	0.022327	0.023647	0.00436558	0.00857246	0.0167001	0.0403349	0.0152519	0.0100507	0.0491765	0.0422462	0.140118	0.0510788	0.0162081	0.0473892	0.012163
basal cell of epidermis	0.00767301	0.112277	0.0248237	0.0131	0.0177264	0.00665259	0.0153975	0.0116553	0.0152504	0.0220504	0.0158717	0.0162097	0.0204237	0.00850659	0.00380998	0.00972284	0.00997688	0.0116105	0.010201	0.0034866	0.0266788	0.024637	0.0238416	0.0114548	0.0398808	0.0519453	0.0289148	0.0572741	0.0135229	0.0119238	0.0564976	0.0055447	0.016407	0.0083466	0.00842112	0.00761803	0.00974715	0.0133538	0.0088663	0.0269709	0.0123032	0.0131413	0.0912729	0.0378759	0.0864112	0.0290398	0.00761212	0.0619407	0.0109819
basophil	0.0499973	0.0127388	0.0100584	0.00736179	0.0109566	0.0689559	0.0168597	0.0224158	0.013468	0.0303289	0.0240281	0.0230495	0.0680036	0.0178539	0.0104426	0.0113916	0.0112158	0.0239655	0.00945065	0.0209314	0.122383	0.0834955	0.0566124	0.0548465	0.153428	0.00737841	0.0126367	0.0155285	0.0380938	0.0163595	0.0113406	0.0421512	0.0141736	0.0224207	0.0237293	0.0421683	0.00787136	0.0127317	0.0248462	0.013831	0.0345132	0.0376425	0.0141214	0.0135296	0.0127443	0.0165666	0.00868915	0.0153498	0.00929587
bladder cell	0.00551482	0.0499674	0.0461316	0.0294837	0.0199962	0.00662829	0.0252631	0.0120321	0.0350246	0.0222954	0.0396615	0.0677262	0.00802068	0.0126097	0.0460411	0.170374	0.0259524	0.0101381	0.0917641	0.0576043	0.0148429	0.0067193	0.00449832	0.0203129	0.0197762	0.107825	0.0999138	0.0125788	0.0104438	0.0141353	0.0138073	0.0119389	0.0192259	0.0310924	0.0158677	0.0075263	0.00850571	0.0112174	0.0126108	0.0259501	0.0106132	0.00879547	0.0686616	0.0864652	0.0479883	0.0507021	0.0289071	0.0834842	0.0177818
bladder urothelial cell	0.0122319	0.0588759	0.0390104	0.015311	0.0111171	0.00801957	0.0352059	0.0184425	0.0727096	0.0379901	0.0299763	0.0187514	0.0180509	0.0177398	0.0229831	0.018507	0.0324641	0.00624214	0.0223263	0.0235357	0.00992416	0.00921145	0.00901697	0.0100457	0.00914674	0.0229266	0.0134498	0.0580978	0.0169212	0.0125717	0.0756041	0.0157087	0.0179323	0.019758	0.0177115	0.0371543	0.00689266	0.0680355	0.013647	0.0520963	0.0259026	0.011506	0.0411261	0.0345898	0.0469443	0.0421465	0.0804429	0.023108	0.0708473
blood cell	0.103112	0.0433141	0.0328711	0.0195114	0.158485	0.193708	0.105977	0.0116102	0.0325704	0.061019	0.0896283	0.0268095	0.0425813	0.0349258	0.0132875	0.0121367	0.0884283	0.00533602	0.00346915	0.0251353	0.0307548	0.0192	0.00895273	0.0278894	0.02199	0.0204617	0.0601002	0.0165194	0.02759	0.0167352	0.013186	0.0610257	0.0120086	0.026374	0.0122529	0.0513928	0.00935461	0.00974919	0.0286533	0.0287137	0.279889	0.0524639	0.0423269	0.0438001	0.0186105	0.0725543	0.00491968	0.0127552	0.0398764
cardiac muscle cell	0.00329012	0.0233523	0.0195286	0.0290579	0.0049388	0.000616156	0.0141572	0.011885	0.0172408	0.0264855	0.0186933	0.0254692	0.0148791	0.0133736	0.0165727	0.0189666	0.0163782	0.0140176	0.019042	0.0213586	0.0142011	0.00744976	0.010999	0.0410544	0.0435245	0.0281062	0.0213039	0.0293148	0.00766473	0.00781441	0.0420299	0.00854559	0.0174682	0.0175939	0.0162844	0.018317	0.00820664	0.0971586	0.00989287	0.0147429	0.00235221	0.0081479	0.0231964	0.0172172	0.0172173	0.014381	0.0230439	0.0396944	0.0189689
classical monocyte	0.123458	0.0290632	0.0162168	0.00805463	0.0689493	0.124677	0.0839401	0.0128891	0.0110365	0.0632683	0.102197	0.0436824	0.089023	0.0193763	0.0163624	0.0117078	0.0270883	0.0106491	0.00677924	0.0592758	0.0376462	0.0442269	0.00720095	0.00641156	0.0151394	0.0127494	0.018552	0.0104246	0.0388939	0.0148779	0.00992207	0.0834443	0.0161146	0.0333322	0.0142262	0.031362	0.0416988	0.0133932	0.0379209	0.031937	0.122914	0.0778545	0.0324989	0.0243987	0.0122025	0.052692	0.00898048	0.00309367	0.0271096
dendritic cell	0.0759341	0.0156316	0.0155373	0.0344097	0.0390412	0.133234	0.0556758	0.0125748	0.0177022	0.0339126	0.0317259	0.0132589	0.0365749	0.0386408	0.0294544	0.0149855	0.0225491	0.0323063	0.0176735	0.031092	0.024342	0.0268812	0.0213493	0.0141719	0.0184651	0.00473953	0.024003	0.0149831	0.0458657	0.0222764	0.013008	0.0469542	0.0239126	0.0206224	0.0293714	0.0423219	0.0236617	0.0185741	0.0396674	0.0190548	0.0732222	0.046152	0.017511	0.0189861	0.0120478	0.0237941	0.00684108	0.0071808	0.0313735
early pro-B cell	0.036001	0.00525171	0.00648037	0.0193434	0.00297211	0.0041164	0.0075529	0.0159676	0.00614697	0.032525	0.00461259	0.0042698	0.0543342	0.0199205	0.0068365	0.00777059	0.00735034	0.0579547	0.00979049	0.00713601	0.144234	0.16351	0.0795156	0.0305041	0.237925	0.00119452	0.00178707	0.0152892	0.0484215	0.0226909	0.0110093	0.0230511	0.0206591	0.0122381	0.0402096	0.0128866	0.0269857	0.00786563	0.027747	0.00944052	0.0167852	0.0244317	0.00659803	0.00479685	0.00681188	0.0041629	0.000885283	0.00204864	0.00422784
endocardial cell	0.0083862	0.0279842	0.0208007	0.030201	0.0234066	0.00229372	0.0241996	0.0167785	0.0220481	0.0176213	0.0281756	0.0544558	0.0154427	0.0122709	0.0246613	0.0347724	0.0222751	0.0113419	0.0595397	0.00839251	0.0119819	0.00922128	0.00695876	0.0238949	0.0219739	0.05928	0.027269	0.0159438	0.0196541	0.0182709	0.0151885	0.0162546	0.0295316	0.129495	0.0237397	0.0120462	0.0168689	0.0196274	0.0427642	0.096378	0.0133478	0.0507656	0.0315596	0.0269174	0.0236191	0.0349572	0.0270269	0.144494	0.0167832
endothelial cell	0.0111308	0.0501522	0.0398975	0.0180016	0.0371933	0.0123247	0.0710481	0.0233836	0.0157896	0.016101	0.0233025	0.0379443	0.0184649	0.020201	0.0173901	0.0120422	0.0398561	0.0135423	0.028616	0.00930766	0.0110296	0.0106032	0.0101538	0.0256857	0.0374541	0.0444119	0.0412735	0.0147517	0.0372604	0.0293907	0.0192408	0.0165649	0.0227768	0.122472	0.0304205	0.0109485	0.0139129	0.0134313	0.0652317	0.119147	0.030799	0.0761048	0.0402216	0.0355479	0.0218691	0.054255	0.0127436	0.0644123	0.0262823
endothelial cell of hepatic sinusoid	0.0308422	0.0234091	0.0152414	0.0330481	0.0359427	0	0.0195247	0.0164907	0.0197575	0.0246549	0.0371893	0.046045	0.0274669	0.0117392	0.0390453	0.0282041	0.0215752	0.0157863	0.0310228	0.00694002	0.0226426	0.008826	0.0121709	0.018302	0.0420219	0.0034073	0.00391092	0.0158085	0.0265198	0.0195832	0.0154298	0.0237006	0.0114423	0.133672	0.0257788	0.0135526	0.0241267	0.011909	0.0560444	0.0819362	0.0296786	0.0594812	0.0214935	0.020076	0.0115964	0.0333071	0	0.0430803	0
epithelial cell	0.00146604	0.0500916	0.0271334	0.00533296	0.0153013	0.00354586	0.0185952	0.00896851	0.0528562	0.0162444	0.0104696	0.00798813	0.0168108	0.00730242	0.0179252	0.101289	0.00841561	0.00585456	0.00568731	0.00847157	0.0120313	0.00974079	0.00699476	0.0203717	0.0117752	0.0136628	0.0456076	0.0978555	0.0106516	0.00416184	0.107088	0.017349	0.007204	0.00752804	0.00770022	0.0101094	0.00320176	0.180722	0.00462851	0.0332732	0.0175056	0.00604156	0.0283281	0.0277618	0.0397165	0.0319168	0.143409	0.014037	0.00216511
erythroblast	0.145699	0.0150463	0.0190111	0.0166465	0.0271049	0.00306277	0.0107336	0.0201093	0.00389231	0.0210187	0.0203712	0.00700221	0.113334	0.0244302	0.00203353	0.00506147	0.0214999	0.000178888	0.0216019	0	0.0288216	0.129112	0.0560166	0.0143443	0.0353008	0.00480197	0.0113023	0.0197698	0.0136154	0.0159806	0.0166494	0.0269833	0.0226369	0.0171469	0.0150825	0.0324488	0.0257642	0.01809	0.0157911	0.012343	0.0270974	0.0192846	0.0239078	0.011213	0.0198917	0.016477	0.0067857	0.0105047	0.0752499
fibroblast	0.00740723	0.028621	0.027768	0.027927	0.0115518	0.00139505	0.016121	0.013589	0.0216905	0.0163067	0.0419214	0.0877714	0.0114327	0.0101877	0.020253	0.113078	0.0106943	0.00708552	0.0627911	0.0254803	0.0144	0.0054404	0.00383829	0.0214587	0.0129282	0.0750348	0.0715185	0.00997156	0.00650439	0.0110472	0.00841515	0.0111753	0.0207623	0.0294017	0.0155194	0.00853638	0.00709205	0.0111217	0.0115912	0.017154	0.00669103	0.00889141	0.0403859	0.0478753	0.02798	0.0280388	0.0267141	0.103531	0.0209937
granulocyte	0.324499	0.018787	0.0111431	0.0113064	0.0340043	0.0364862	0.0397546	0.0366822	0.0101708	0.0434431	0.0664203	0.129781	0.26767	0.0182589	0.0101134	0.00970238	0.0129705	0.0286045	0.0128515	0.063961	0.0437543	0.115952	0.0161078	0.0151802	0.072042	0.00525025	0.0188832	0.0154864	0.0372163	0.0167444	0.0183702	0.1136	0.0172304	0.0224425	0.0193334	0.0216911	0.0330569	0.021664	0.0356944	0.0296003	0.0464863	0.090914	0.0212702	0.0128203	0.0182433	0.0364153	0.0230128	0.0134629	0.0178992
granulocytopoietic cell	0.18125	0.0125493	0.00825411	0.0154812	0.0248855	0.0271731	0.0209472	0.0475477	0.0142179	0.0396843	0.0282481	0.0924284	0.198441	0.0198356	0.011239	0.00742597	0.0134096	0.0477809	0.0150164	0.0193556	0.0798087	0.107158	0.0325754	0.0337072	0.104949	0.00478825	0.00880993	0.0160379	0.0392496	0.0232693	0.0197033	0.0908607	0.0208502	0.0162585	0.0285358	0.0208802	0.0292394	0.0202039	0.0301401	0.0190824	0.0351699	0.0749884	0.0121123	0.00975142	0.00858739	0.0169532	0.0220013	0.0110149	0.0247988
hematopoietic precursor cell	0.0289506	0.012248	0.0142228	0.0184781	0.0120665	0.0261856	0.0129601	0.0335581	0.0171689	0.0243359	0.015301	0.0274948	0.0494908	0.0303554	0.0171702	0.016962	0.0131638	0.0267769	0.0126643	0.0120457	0.0559097	0.0468955	0.0526051	0.0337978	0.0672938	0.0106403	0.0187728	0.0178844	0.0241103	0.0204975	0.0158846	0.0280374	0.026435	0.0141581	0.0230482	0.0311021	0.0188959	0.0172235	0.0191395	0.0127202	0.0191305	0.0268568	0.0136635	0.0119192	0.014707	0.0114068	0.0192451	0.0142654	0.0232665
hepatocyte	0.00311302	0.00592586	0.00535637	0.0108912	0.00659942	0.00305166	0.00479791	0.00324612	0.0178523	0.133558	0.0226857	0.0103061	0.0143065	0.00659573	0.00863028	0.0119787	0.00821051	0.00100366	0.0040424	0.00452517	0.00572968	0.0064042	0.00419819	0.00605471	0.00366878	0.00715772	0.000605222	0.0197712	0.00218879	0.00378127	0.0189012	0.0186789	0.00619165	0.00572716	0.00571764	0.00491394	0.0126207	0.0450232	0.00375348	0.00560537	0.00343965	0.00602087	0.00846322	0.00518028	0.017445	0.00316266	0.464608	0.00501669	0.0207416
immature B cell	0.0568286	0.00686307	0.0119127	0.0129908	0.0149636	0.0361264	0.0473851	0.0447831	0.0115763	0.0252072	0.0148342	0.0110287	0.0261434	0.0263329	0.00926755	0.00863113	0.0199463	0.0511691	0.012467	0.0117218	0.0280192	0.0534747	0.0294435	0.0249676	0.0317875	0.00562785	0.0079774	0.0139083	0.06449	0.033462	0.0123638	0.0503482	0.025051	0.0174355	0.0432642	0.0137047	0.0598394	0.0114	0.05854	0.0144345	0.0495274	0.0558177	0.0116451	0.00671427	0.00808702	0.0131159	0.00445627	0.00294442	0.0339696
immature T cell	0.0122772	0.00629822	0.00414984	0.0144633	0.0174711	0.0155467	0.0149725	0.0158283	0.0185111	0.0122488	0.00827919	0.00579351	0.0309819	0.0210179	0.00872125	0.00540928	0.0130803	0.125752	0.00599864	0.00707502	0.0744574	0.104464	0.0743528	0.0396425	0.0995995	0.00378039	0.00412968	0.00797967	0.050829	0.0269652	0.0126709	0.02774	0.0249002	0.0135696	0.0551862	0.0228746	0.0151268	0.0109425	0.0600233	0.023959	0.0160141	0.034894	0.00593017	0.00682173	0.00584204	0.00811309	0.00368905	0.00361703	0.0575715
keratinocyte	0.0027484	0.0957094	0.0266905	0.0151619	0.0220138	0.0145178	0.0291378	0.0112736	0.0117281	0.0729464	0.0222319	0.0119843	0.029257	0.00671927	0.0130653	0.0089127	0.0130107	0.00281222	0.0086071	0.00945618	0.00671862	0.00926469	0.00781911	0.0038074	0.00425465	0.0283955	0.0172849	0.0890824	0.0100579	0.00524959	0.0930267	0.00781397	0.014979	0.0150104	0.00777173	0.0123428	0.00309779	0.0299948	0.0106272	0.0343301	0.0172697	0.0181204	0.0593222	0.0250162	0.149994	0.0382054	0.00874765	0.0174952	0.0221974
kidney capillary endothelial cell	0.00859806	0.0244271	0.0231265	0.0234491	0.0230333	0.00979104	0.0403651	0.01716	0.0177438	0.0112908	0.0169177	0.0309436	0.0261313	0.00902323	0.0419985	0.0116749	0.0241385	0.0139661	0.00699877	0.0128988	0.0113848	0.01159	0.0147874	0.0746048	0.0198434	0.0289222	0.00910071	0.00863544	0.0314226	0.0282179	0.0133215	0.0176736	0.0238094	0.0982889	0.031666	0.0120079	0.0111537	0.0107811	0.0527528	0.101039	0.0223468	0.0650998	0.0257734	0.0157267	0.0106994	0.0330244	0.00148261	0.0408509	0.00916838
kidney cell	0.0527122	0.0368874	0.0221514	0.0130842	0.073922	0.126357	0.124641	0.0212147	0.017378	0.0536162	0.08441	0.0306121	0.0300411	0.0259557	0.0163324	0.0103385	0.0301051	0.0192279	0.0122779	0.038438	0.0234162	0.0322762	0.00926989	0.0117504	0.0179635	0.0244356	0.0601357	0.0168424	0.0565794	0.0215532	0.0150813	0.0547722	0.0140012	0.0315259	0.0247876	0.0245348	0.0264933	0.0210864	0.0499199	0.0423041	0.215275	0.0614409	0.0381809	0.0357067	0.0161456	0.0578525	0.0123118	0.00983677	0.020002
kidney collecting duct epithelial cell	0.0113624	0.0177461	0.0159488	0.0213733	0.0116929	0.00371171	0.00644449	0.0207814	0.0685895	0.00976603	0.00901024	0.0151173	0.0108462	0.0246886	0.036143	0.0303563	0.0123725	0.0125794	0.0560211	0.00954419	0.0123789	0.0112316	0.00900773	0.0256274	0.00878422	0.0283812	0.0103872	0.0382685	0.00591792	0.00972626	0.031947	0.00852782	0.0298307	0.0110384	0.00780758	0.0475194	0.0317911	0.0615974	0.00694365	0.0109544	0.0100148	0.00595613	0.0218982	0.0176866	0.0152901	0.00759019	0.353979	0.0209296	0.0253362
kidney loop of Henle ascending limb epithelial cell	0.00313083	0.0254338	0.0104875	0.00406087	0.009364	0.00615121	0.00900343	0.016574	0.0293251	0.020485	0.00774545	0.00803444	0.0102618	0.00603113	0.0280614	0.0083589	0.0079591	0.00289452	0.0381764	0.020693	0.00992863	0.00811027	0.00662627	0.0178809	0.00631171	0.0270232	0.00514849	0.040775	0.0040987	0.00798464	0.0457018	0.0141642	0.0169203	0.00960704	0.00719435	0.0164277	0.0128688	0.152525	0.00663007	0.0158479	0.00979655	0.00778882	0.0208601	0.00886452	0.0190879	0.00722204	0.0200876	0.0213781	0.00775376
kidney proximal straight tubule epithelial cell	0.00424461	0.0186777	0.00829087	0.011702	0.0107384	0.00751066	0.00935358	0.00507526	0.040566	0.0285319	0.0152184	0.0101233	0.0091095	0.00921444	0.0168137	0.00955935	0.00775687	0.00163562	0.0288631	0.0139278	0.00750292	0.00491414	0.00654583	0.00649732	0.00245727	0.00875753	0.00265739	0.0190303	0.00370751	0.0080695	0.025417	0.0105993	0.00696126	0.0101084	0.00810968	0.00816546	0.012319	0.136937	0.00503266	0.0085481	0.00671797	0.00753119	0.0108753	0.00812297	0.0100937	0.00510749	0.0261496	0.00588381	0.00328587
late pro-B cell	0.0200275	0.00824796	0.00540279	0.0184034	0.00712293	0.0111777	0.0097923	0.017486	0.0139954	0.0122676	0.00744697	0.00587609	0.0459814	0.0250201	0.00677334	0.00637875	0.00954458	0.0888301	0.00439241	0.00285821	0.131935	0.148569	0.0900734	0.0384463	0.212305	0.00508786	0.00455336	0.00952619	0.031116	0.0296146	0.00895664	0.0214325	0.0108077	0.0110513	0.0332221	0.0130705	0.0179017	0.00486182	0.0274921	0.00723746	0.0155307	0.0275414	0.00520408	0.00573029	0.00748913	0.00591113	0.00779261	0.00763765	0.00985487
leukocyte	0.145478	0.00804189	0.00611903	0.00798826	0.110174	0.0263076	0.0211951	0.00844262	0.0827869	0.19815	0.0518673	0.0279441	0.0628184	0.0419033	0.0456747	0.00997169	0.0174753	0.00620066	0.00926891	0.0225826	0.0171595	0.0188635	0.0120264	0.0127052	0.0123728	0.00229245	0.0101425	0.0138445	0.0211121	0.0149347	0.0130493	0.0669629	0.0150357	0.0391173	0.0119175	0.0197477	0.0352117	0.0114316	0.0255699	0.00759598	0.0703745	0.0719933	0.0109621	0.00475097	0.00762895	0.0125941	0.00194807	0.0101939	0.056327
luminal epithelial cell of mammary gland	0.0154833	0.0272079	0.0237615	0.0185308	0.0101667	0.00425909	0.0197948	0.0381428	0.0410936	0.014574	0.0165247	0.0159669	0.012022	0.024248	0.0230875	0.0220461	0.0159325	0.0118137	0.0175094	0.0161289	0.0242537	0.0179519	0.0348051	0.0225763	0.0402359	0.0174773	0.025022	0.0329378	0.0118641	0.0169635	0.0289626	0.0119707	0.0315153	0.0190008	0.0166745	0.0953413	0.0148457	0.0343933	0.0136818	0.0200547	0.011883	0.0112749	0.0237085	0.0194145	0.034728	0.0195618	0.0343377	0.0162425	0.0270259
lung endothelial cell	0.00813636	0.0297293	0.0197644	0.015921	0.0154546	0.000504131	0.0281848	0.0172323	0.0123092	0.0152031	0.0220785	0.0364446	0.0177681	0.00808295	0.0467842	0.0166578	0.0231471	0.00646346	0.0127736	0.00257289	0.00877048	0.00761663	0.0125883	0.0424432	0.0152557	0.0139827	0.018831	0.0141286	0.0222329	0.0168075	0.0144013	0.0123006	0.0252908	0.116829	0.0180867	0.0107852	0.0170808	0.0132307	0.0587962	0.100166	0.0175305	0.0616385	0.0326533	0.0139139	0.0157179	0.0278236	0.00178852	0.0268638	0.0186382
macrophage	0.0937237	0.0202646	0.0156658	0.0165692	0.0786842	0.132315	0.0666937	0.0248209	0.0234004	0.0464572	0.0475393	0.0165048	0.0332975	0.0249196	0.0216357	0.0114217	0.0328374	0.0172719	0.0124326	0.0126579	0.0213203	0.0242508	0.0125384	0.0152334	0.0172481	0.0130089	0.0315836	0.014671	0.0391201	0.0208073	0.0147936	0.052106	0.018572	0.0225027	0.0290558	0.0392746	0.037178	0.0192806	0.0368475	0.0179316	0.125581	0.044541	0.0284698	0.0200037	0.00982305	0.0288878	0.0117548	0.00865919	0.0502307
mast cell	0.0849846	0.00494018	0.00534241	0.00534336	0.10906	0.0164339	0.00215309	0.00521855	0.109678	0.259277	0.0346371	0.0228077	0.0241825	0.0379877	0.0507767	0.00877715	0.0156097	0.0134357	0.00726806	0.0192592	0.0198416	0.00974832	0.0128138	0.00595184	0.0117289	0.00406181	0.00290167	0.00840321	0.0178758	0.0138181	0.00667808	0.0555501	0.00960361	0.0459662	0.0121847	0.0261099	0.0323926	0.0144536	0.0201955	0.00349743	0.0697465	0.0836623	0.00279042	0.00247019	0.004977	0.0046991	0	0.00759915	0
mesangial cell	0.0147182	0.031097	0.0299025	0.018861	0.0165139	0.00353068	0.019673	0.0336219	0.0359704	0.017123	0.0305318	0.0455976	0.0155515	0.00968643	0.026496	0.0311425	0.0280848	0.00626534	0.0483208	0.0110714	0.0112405	0.0101633	0.00671924	0.0407457	0.0172843	0.054421	0.0496515	0.0167092	0.0110151	0.0203295	0.0210451	0.0114307	0.0271485	0.0470886	0.0178715	0.0224854	0.0140184	0.0247549	0.0256767	0.034255	0.0115703	0.0201525	0.0507973	0.03759	0.0349855	0.0426452	0.0138547	0.112257	0.0566318
mesenchymal cell	0.00449474	0.042752	0.102201	0.0279543	0.0191323	0.0310989	0.0323814	0.0149638	0.0279443	0.0117461	0.0435971	0.0458984	0.00857959	0.0119989	0.0195409	0.0722498	0.0213019	0.00846346	0.0276983	0.140384	0.0112721	0.00766233	0.00581278	0.0191609	0.0113069	0.0676111	0.0702291	0.0113372	0.00856017	0.0187063	0.011085	0.0174612	0.0288442	0.0288959	0.0155144	0.00925097	0.00792659	0.0104876	0.0183999	0.0298334	0.0137664	0.006599	0.0399914	0.082548	0.0843592	0.0573441	0.0120258	0.226237	0.042147
mesenchymal stem cell	0.00412011	0.0604662	0.0697212	0.0186282	0.0266365	0.00760338	0.0770135	0.0072722	0.010561	0.0151395	0.0829835	0.130362	0.0149146	0.00790659	0.0139356	0.142942	0.0289172	0.00482597	0.035265	0.0274025	0.0220074	0.00330119	0.00304444	0.0151099	0.00867459	0.123988	0.144198	0.00719591	0.00978381	0.00995237	0.00995407	0.00856485	0.0118277	0.0196041	0.00880688	0.00856401	0.00411061	0.00577313	0.00874137	0.0170728	0.0146747	0.0062952	0.0630932	0.108022	0.0434737	0.0698521	0.0111707	0.0416459	0.00656784
monocyte	0.254652	0.0188238	0.00860749	0.0129538	0.0693002	0.0690714	0.0565778	0.0176424	0.00734802	0.0621111	0.0866235	0.0481031	0.104189	0.0221417	0.0218347	0.0109229	0.0131489	0.012111	0.00503932	0.0336892	0.0311563	0.0570198	0.00809878	0.0107357	0.0238527	0.00732419	0.00995998	0.0118041	0.0406907	0.0255661	0.0104791	0.0944428	0.0120297	0.0254912	0.0163592	0.0274968	0.0457846	0.0121255	0.0356868	0.0231189	0.104627	0.0674229	0.0294851	0.0147164	0.0112703	0.0312749	0.00778929	0.00537649	0.0307534
myeloid cell	0.0555038	0.0270022	0.0165378	0.00741052	0.0512908	0.209859	0.0940776	0.0174835	0.0193639	0.0369345	0.0535131	0.0224142	0.030501	0.0221408	0.0153644	0.012367	0.0316045	0.0203322	0.0186739	0.0307572	0.0334931	0.0316113	0.0132064	0.0203673	0.0286042	0.0198961	0.0435183	0.0146159	0.0485478	0.0187921	0.0142676	0.0523878	0.0142596	0.0275247	0.0316496	0.0430121	0.0416249	0.0167156	0.0450666	0.0271828	0.142482	0.0572974	0.0323705	0.0264093	0.0127199	0.0428602	0.0165707	0.0137841	0.033078
natural killer cell	0.0250866	0.0102356	0.0111495	0.0249155	0.0299527	0.227627	0.0762187	0.0183482	0.0137233	0.0188276	0.0207833	0.0119716	0.0206301	0.0194198	0.0162518	0.00747839	0.0257634	0.0281721	0.0102264	0.0336795	0.0236694	0.0276992	0.0225149	0.020093	0.0176864	0.00711336	0.0152931	0.0146747	0.0627255	0.0299514	0.0186655	0.076477	0.0306862	0.0309736	0.0354834	0.190148	0.0392018	0.0225058	0.0641391	0.0205657	0.0724434	0.0582775	0.0145461	0.010415	0.00954409	0.021191	0.00874702	0.00373967	0.0162281
neuroendocrine cell	0.00648323	0.0261475	0.0307656	0.019408	0.0209928	0.00781668	0.0303941	0.0110583	0.0569678	0.0101068	0.024285	0.0307719	0.0156507	0.0128941	0.0148277	0.0305106	0.0418688	0.008191	0.0471248	0.0483789	0.0122599	0.0089624	0.00704354	0.026647	0.017325	0.0434741	0.0486502	0.0120839	0.0091051	0.0131606	0.0147117	0.0104253	0.0257599	0.0287541	0.0109703	0.0306247	0.0128143	0.017558	0.0129093	0.0188407	0.011385	0.0112958	0.0315373	0.0359119	0.0255877	0.0443968	0.0161498	0.0451268	0.0132092
non-classical monocyte	0.131063	0.0115037	0.00841877	0.0129943	0.0949288	0.0460326	0.0280364	0.00979444	0.0734177	0.175941	0.0621159	0.0277198	0.0480506	0.038841	0.0420545	0.0103169	0.016364	0.00843439	0.00867696	0.0234437	0.0225383	0.0228541	0.0115307	0.010276	0.0128063	0.00592948	0.00860878	0.012804	0.027374	0.015492	0.0114112	0.0757572	0.0129357	0.0426786	0.0131999	0.0202814	0.0290339	0.0136959	0.0310775	0.0144023	0.0793541	0.0791396	0.0141119	0.00896931	0.00774977	0.0190098	0.0061695	0.00618173	0.0492606
proerythroblast	0.0248916	0.00700926	0.011143	0.0132539	0.0115647	0.00192017	0.00601309	0.0178466	0.00782125	0.0098843	0.00650321	0.00395287	0.0395406	0.0313749	0.00830884	0.00489862	0.00980924	0.0245716	0.000584793	0.00264045	0.104426	0.134963	0.134918	0.0216498	0.140136	0.0025151	0.0094776	0.00960812	0.0112237	0.0249052	0.0114837	0.0109454	0.0241496	0.00899937	0.0124315	0.00865839	0.0130236	0.0195303	0.0119685	0.0101565	0.0108401	0.0117072	0.00761871	0.00374362	0.0118476	0.00602464	0.0102899	0.010932	0
promonocyte	0.137005	0.0155996	0.00632847	0.00356039	0.0382969	0.0508603	0.0344715	0.0165258	0.00419056	0.0433827	0.046469	0.0414447	0.107711	0.0161242	0.024927	0.0107308	0.00934171	0.0189297	0.0049152	0.00935848	0.105575	0.107257	0.0488767	0.0272583	0.146832	0.00294647	0.00533482	0.0121967	0.037827	0.0315861	0.0112439	0.0667556	0.0105729	0.0181325	0.0146863	0.0198291	0.023888	0.0122423	0.0288656	0.0136149	0.0661626	0.0608901	0.0183932	0.00989992	0.00710558	0.0182527	0.0129653	0.00307124	0.00658377
skeletal muscle satellite cell	0.0126693	0.0211107	0.0277739	0.0200712	0.0139046	0.00353391	0.0253322	0.0249627	0.0197894	0.0138253	0.0176339	0.0217913	0.0112389	0.0372118	0.0170034	0.0220644	0.0224969	0.014917	0.0221958	0.017734	0.0284439	0.0197095	0.0407179	0.0229728	0.0551151	0.0237321	0.0415749	0.019066	0.0111325	0.0172711	0.0154384	0.0105385	0.0263182	0.0182923	0.0174518	0.0389485	0.0150305	0.0169091	0.0127882	0.0148606	0.00835415	0.00993329	0.0199715	0.0233121	0.0406803	0.0234509	0.0221272	0.0160475	0.0111805
stromal cell	0.00687401	0.0153383	0.0230037	0.0278614	0.0166975	0.0103024	0.0291056	0.00887696	0.0138436	0.00977457	0.0517344	0.0736752	0.0134034	0.0110712	0.0483786	0.0833728	0.0235228	0.00257466	0.183633	0.0189736	0.0273281	0.00550899	0.0103413	0.0253588	0.00749267	0.0491524	0.0232144	0.00706149	0.00832176	0.00884088	0.00774433	0.0108202	0.0366086	0.0169043	0.009808	0.0105139	0.00746174	0.0084788	0.00824709	0.0126797	0.0103554	0.00707503	0.0362073	0.0217616	0.0151452	0.0198671	0.00625674	0.0164947	0.0198832
type II pneumocyte	0.00998793	0.0289066	0.0203504	0.0386263	0.0426413	0.0279909	0.040367	0.0215031	0.0333141	0.121496	0.0339747	0.0416973	0.0199182	0.0200352	0.0264324	0.0215379	0.0213858	0.0208599	0.113974	0.0134457	0.016844	0.0242549	0.00769315	0.0195682	0.0132608	0.0301923	0.0203688	0.0328031	0.0315959	0.0199863	0.0370229	0.0315818	0.0233931	0.027034	0.0397021	0.0205079	0.0435028	0.0367771	0.0263456	0.0344234	0.0354999	0.0243985	0.0321623	0.0237652	0.0149762	0.0372588	0.207808	0.00816423	0.0100161
[truncated: 125 more columns]
