# Supplementary material for: Predicting gene regulatory networks from cell atlases
Source: Life Sci Alliance. 2020 Sep 21;3(11):e202000658. doi: 10.26508/lsa.202000658 (PMC7536823; doi:10.26508/lsa.202000658)
Supplement: Supplementary file 5 [file LSA-2020-00658_TableS4.xlsx]

## Sheet: RegulonNetworkFeaturesNodes
Regulon	RegulonModule	GeneComposition(All_atlas_merged)	NumGenes	Degree	Weighted Degree	pageranks	Authority	Hub	Eccentricity	closnesscentrality	harmonicclosnesscentrality	betweenesscentrality	clustering	triangles	eigencentrality	OGEE_Essentiality
Arid3a	4	'Tsc22d4', 'Camp', 'Lims1', 'Acap2', 'Mctp1', 'Bin3', 'Hmgn2', 'Clec10a', 'Rnase6', 'Zfp710', 'Cd68', 'Ncf2', 'Ncf4', 'Nedd9', 'B430306N03Rik', 'Cxcr2', 'Lcorl', 'Sp3', 'Arhgef6', 'Ffar2', 'Pik3cg', 'Tnni2', 'Itgal', 'Dapp1', 'Sash3', 'Sept1', 'Rac2', 'Samsn1', 'Vav1', 'Arhgap30', 'Lrmp', 'Gpsm3', 'Fam96a', 'Rhog', 'Spn', 'Rffl', 'Rreb1', 'Fcrla', 'Fam193b', 'Nr4a3', 'Wdfy4', 'Siglece', 'Tnfaip8l…	387	24	24	0.005728	0.072535	0.072536	4	0.451697	0.511561	152433156	0.518116	143	0.52176	E
Atf3	3	'Fosb', 'Tpm4', 'Arg2', 'Dusp1', 'Lrrc8a', 'Nr4a2', 'Tmem59l', 'Ppp2ca', 'Impdh2', 'Zfp593', 'Ahcyl1', 'Gem', 'Pitx2', 'Btg2', 'Tubb2b', 'Akirin1', 'Cds1', 'Epha2', 'Gprc5a', 'Trib1', 'Ldha', 'Arih1', 'Golph3', 'Isl1', 'Sidt2', 'Zbtb11', 'Ppp1r15a', 'Rab25', 'Clk4', 'Atf3', 'Pmvk', 'Ptp4a1', 'Dusp8', 'Ntrk2', 'Aig1', 'Arl5b', 'Tra2a', 'Jun', 'Avpi1', 'Arl4d', 'Eif1', 'Ythdc1', 'Maff', 'Cldn7', 'G…	3514	34	34	0.007888	0.091829	0.091826	5	0.42402	0.517919	155125935	0.468806	263	0.748791	NE
Atf4	3	'Ube2h', 'Tead1', 'Gla', 'Tpm4', 'Spred2', 'Vps37b', 'Zfp593', 'Rcan1', 'Lrrc8a', 'Usp36', 'Ell2', 'Dusp8', 'Fosb', 'Flt1', 'Golph3', 'Kif5c', 'Gas5', 'Epha2', 'Pdlim3', 'Nup98', 'Gem', 'Maff', 'Ppp2ca', 'Opa3', 'Senp2', 'Adnp2', 'Nr4a2', 'Tubb2b', 'Vamp3', 'Btg2', 'Ppp1r15a', 'Cyr61', 'Spag9', 'Appbp2', 'Fbxo33', 'Tmem147', 'Fn1', 'Nfatc2', 'Relb', 'D17Wsu92e', 'Bdp1', 'Stard3nl', 'Abhd16a', 'Bc…	3265	36	36	0.007978	0.118388	0.118385	5	0.442455	0.533141	84836271	0.574603	362	0.915067	E
Atf7	5	'Btbd9', 'Nudt18', 'Sclt1', 'Lrrc14', 'Ddx51', 'Bdp1', 'Stx5a', 'Sap30bp', 'Uba6', 'Ctu2', 'D330041H03Rik', 'Pogz', 'Ppil4', 'Stx4a', 'Nol10', 'S1pr2', 'Pard6a', 'Cbwd1', 'Taf11', 'Srpr', 'Hivep1', 'Zzef1', 'Atl3', 'Spag4', 'Dnajc30', 'Trim39', 'Gpbp1', 'Phf21a', 'Nat10', 'Mga', 'Bnip3l', 'Nsun6', 'Tdg', 'Arl4d', 'Dctn4', 'Slc44a4', 'Pura', 'Ppig', 'Mettl4', 'Golga1', 'Copb1', 'Gmppb', 'Tmf1', 'T…	191	1	1	0.001078	0.003878	0.003878	6	0.281759	0.31262	0	0	0	0.027448	NaN
Bach1	1	'Mthfr', 'Atg3', 'Gla', 'Picalm', 'Atp6v0b', 'Nptn', 'Gabarap', 'Mfsd1', 'Ubn1', 'Rragc', 'Brox', 'Osbpl8', 'Atp6v0d1', 'Dolk', 'Mafg', 'Gtf2h1', 'H2afz', 'Mbtd1', '2310022A10Rik', 'Fnip1', 'Rab3il1', 'Tpp1', 'Dleu2', 'Mfsd7c', 'Tnfaip3', 'Slc25a33', 'Rps6ka4', 'Sik3', 'Lamp1', 'Lats2', 'Gnb2', 'Dusp1', 'Cltc', 'Taf4b', 'Cry1', 'Batf3', 'Atp6v1a', '6430548M08Rik', 'Trim25', 'Lmnb1', 'Avpi1', 'Daz…	971	23	23	0.005506	0.073941	0.073941	4	0.42928	0.491811	97848004	0.478261	121	0.526312	E
Batf	4	'Fosb', 'Vps37b', 'Rfx1', 'Dok1', 'Dok2', 'Heca', 'Nup153', 'Mxd1', 'Ccl4', 'Rps29', 'Map1lc3a', 'Btg1', 'Dusp10', 'Rapgef2', 'Flrt3', 'Taf4b', 'Got1', 'Chd2', 'Cdc42se1', 'Rpl9', 'Crem', 'Cdk2ap2', 'Pitx2', 'Arih2', 'Tnfaip3', 'Ubn1', 'Myl6', 'Rpl13a', 'Ak8', 'Rbp4', 'Lrrfip1', 'Nfkb2', 'Nr4a2', 'Runx1', 'Rplp2', 'Relb', 'Lmbr1l', 'Etv3', 'Cxcl16', 'Bcl2a1b', 'Fbxo33', 'Slamf9', 'Rab8b', 'Runx3'…	358	28	28	0.006419	0.10344	0.103441	5	0.418886	0.496339	76649955	0.579365	219	0.71247	NE
Bcl3	1	'Nfkb2', 'Cxcl10', 'Nfkbiz', 'Tnfaip3', 'Nfkbia', 'Map3k8', 'Relb', 'Rel', 'Cxcl1', 'Neurl3', 'Hivep2', 'Gadd45b', 'Icam1', 'Sdc4', 'Cxcl2', 'Stx11', 'Ebf1', 'Mapk6', 'Steap4', 'Tnip1', 'Nr4a2', 'Ptms', 'Il1f9', 'Myo1e', 'Dennd4a', 'B2m', 'Camta1', 'Tfpi2', 'Rras', 'Il6', 'Csf1', 'Irf1', 'H2-D1', 'Egr2', 'Prps1', 'Jak2', 'Ccnl1', 'Tnfaip2', 'Actn1', 'Nab1', 'Cd93', 'Osmr', 'Casp4', 'Cxcl9', 'Rnd1…	1545	28	28	0.006295	0.107297	0.107296	4	0.441327	0.512042	169543511	0.550265	208	0.774056	NE
Bdp1	4	'Upf2', 'N4bp2', 'Zbtb7a', 'Ino80d', 'Purb', 'Gpbp1', 'Mga', 'Hspa4', 'R3hdm2', 'Vprbp', 'Srrm1', 'Baz1b', 'Gmeb1', 'Gatad2a', 'Ap1g1', 'Eif4g3', 'Ddx23', 'Eif4enif1', 'Bptf', 'Ankhd1', 'Bcl2l1', 'Zfp260', 'Cep250', 'Ddx27', 'Smarcad1', 'Wasf2', 'Pogz', 'Polr2a', 'Macf1', 'Arid4b', 'Cdk12', 'Taok1', 'Ccdc9', 'Phactr4', 'Stag2', 'Srsf3', 'Rbm5', 'Mdm4', 'Cnot6', 'Spen', 'Matr3', 'Pafah1b1', 'Rai1'…	389	14	14	0.00383	0.04149	0.041491	5	0.372043	0.426012	54403716	0.736264	67	0.308966	NaN
Bhlhe41	3	'Aff4', 'Cd164', 'Hspbap1', 'Cry1', 'Stx6', 'Dctn4', 'Bhlhe41', 'Adam10', 'Pld3', 'Crb3', 'Prkar2b', 'Lrfn4', 'Rreb1', 'Trp53inp1', 'Socs5', 'Runx1', 'Fxyd2', 'Ndufa7', 'Galnt3', 'Qtrt1', 'Tjp3', 'Stc2', 'Wsb2', 'Slc5a6', 'Tmem181a', 'Atp13a3', 'Muc1', 'Phc2', 'Ap1m2', 'Arhgef16', 'Dlg1', 'Tmem125', 'Trim39', 'Ctns', 'Shpk', 'Ralgds', 'Mrc1', 'Gas5', 'Cldn7', 'Actr3b', 'Pfkfb3', 'Ceacam1', 'Trim4…	1116	15	15	0.004367	0.016038	0.016038	5	0.42402	0.474181	140439053	0.285714	30	0.15642	NE
Cebpa	1	'Il6ra', 'Rbp4', 'Rad23b', 'Dram1', 'Wfdc2', 'Krt23', 'Itpr3', 'Aqp9', 'Rnf149', 'Homer2', 'Ccl3', 'Steap4', '1700112E06Rik', 'Foxa2', 'Fbxo3', 'Zbtb44', 'Slc35d1', 'Hsd11b1', 'Herpud1', 'Il1rn', 'Hpse', 'Ccr2', 'Il1b', 'Fam129b', 'Klf5', 'Ak4', 'Ftl1', 'Gars', 'Nadk', 'Slc34a2', 'Slpi', 'Dmkn', 'Nr1h3', 'Hnrnpul2', 'Glrx5', 'Trf', 'Esrra', 'Psat1', 'Rarres1', 'Slc11a1', 'Krt10', 'Pus10', 'Sbsn',…	1457	18	18	0.004748	0.038221	0.038221	4	0.44359	0.494701	394808639	0.333333	51	0.295813	E
Cebpb	1	'Chac1', 'Slc7a11', 'Il6ra', 'Dram1', 'Prrx1', 'Actb', 'Per1', 'Rara', 'Ptx3', 'Rnf149', 'Twist2', 'Samd4', 'Pparg', 'Jun', 'Lmo4', 'Trib1', 'Aldh3b1', 'Steap4', 'C3', 'Dlg4', 'Scara3', 'Nfkbiz', 'Il1rn', 'Ccr2', 'Prkg1', 'Il1b', 'Adamts5', 'Arrdc3', 'Sirpa', 'Lrrfip2', 'Slc11a1', 'Tspan13', 'Osmr', 'Tac1', 'Flot1', 'Dbp', 'Rgs18', 'Speg', 'Trf', 'Mmp9', 'Hpse', 'Pdgfra', 'Actn1', 'F630028O10Rik'…	3503	31	31	0.006924	0.109525	0.109522	4	0.451697	0.526975	222112114	0.492473	229	0.81756	E
Cebpd	1	'Dram1', 'Ddit3', 'Jun', 'Ace', 'Peli2', 'Vim', 'Fos', 'Rhob', 'Svep1', 'Twist2', 'Fermt2', '1700112E06Rik', 'Creb5', 'Nfib', 'Ptx3', 'Pycr1', 'Runx1t1', 'Lox', 'Gnas', 'Smad7', 'Osmr', 'Lmo4', 'Dlg4', 'Spry4', 'Thra', 'Steap4', 'Tac1', 'Adamts5', 'Prnp', 'Actn1', 'Pdgfrb', 'Inhba', 'Pdgfra', 'Mesdc1', 'Ctbp2', 'Sh3gl1', 'Osr1', 'Sept2', 'Il6', 'Mat2a', 'Zfhx2', 'Ncam1', 'Sntb2', 'Morf4l2', 'Csnk…	2331	28	28	0.006413	0.090919	0.090917	4	0.475275	0.537572	886215782	0.420635	159	0.697145	NaN
Cebpe	4	'Lcn2', 'Camp', 'Hmgn2', 'Dram1', 'Cdc42se1', 'Gys1', 'Lmo4', 'S100a8', 'Trib1', 'Aldh3b1', 'Rhob', 'Nr2f1', 'Asns', 'Olr1', 'Ncam1', 'Flot1', 'Rgs18', 'Mmp8', 'Mmp9', 'Hk3', 'Cybb', 'Slpi', 'Actn1', 'F630028O10Rik', 'Pilrb1', 'Clec12a', 'Mapk14', 'Mxd1', 'Trem3', 'Anp32b', 'Phactr2', 'Vav3', 'Nadk', 'B430306N03Rik', 'Igsf6', 'Cdca2', 'Prr11', 'Clec4e', 'Tesk2', 'Ffar2', 'Trem1', 'S100a9', 'Tmem1…	1342	22	22	0.005391	0.061014	0.061016	4	0.44359	0.501445	135804617	0.545455	126	0.449657	E
Cebpz	4	'Ddx27', 'Ubtf', 'Cnot1', 'Hnrnpc', 'Nol6', 'Usp4', 'Angptl4', 'Ints3', 'Hspa4', 'Ankhd1', 'Ddx42', 'Gpbp1', '1700008J07Rik', 'Ep300', 'Cse1l', 'Ccdc9', 'Dnmt3b', 'Mdm4', 'Arhgap27', 'Mettl16', 'Naa25', 'Pxn', 'Ddit4', 'Heatr3', 'Setd2', 'Maoa', 'Hmox2', 'Jarid2', 'Srsf3', 'Pif1', 'Upf2', 'Myh9', 'Mospd3', 'Zc3h18', 'Msl2', 'Sbno1', 'Zfhx2', 'Sp2', 'Zfp507', 'Stag2', 'Cdk17', 'Otub1', 'Grb2', 'Pr…	425	18	18	0.005084	0.04385	0.043851	4	0.39229	0.451349	170444896	0.601307	92	0.337836	NaN
Creb3	3	'Stx5a', 'Asb3', 'Tmem55b', 'Scfd1', 'Acap2', 'Slc38a5', 'Hps5', 'Gns', 'Phc3', 'Lamp1', 'Srprb', 'Tmem214', 'Zfyve26', 'Arfip1', 'Mapk3', 'Tmem86a', 'Ncald', 'Naglu', 'Tbx3', 'Rragc', 'Lrrc58', 'Slc31a2', 'Slc38a9', 'Cope', 'Spryd3', 'Fam195b', 'Ctns', 'Cyb5d2', 'Copb1', 'Usp48', 'Zmynd8', 'Sept4', 'Yipf3', 'Morf4l1', 'Sdf2', 'Dnajb11', 'Sec23ip', 'Abcd1', 'Arfgap1', 'Ncstn', 'Zc3h3', 'Nagk', 'M…	1276	16	16	0.004408	0.026022	0.026021	5	0.38964	0.447881	5905655	0.508333	61	0.239516	E
Creb3l1	3	'Kdelr3', 'Rcn1', 'Rcn3', 'Fkbp14', 'Mmp23', 'Cpxm1', 'Dpep1', 'Lhfp', 'Creb3l1', 'Plxdc2', 'Col5a2', 'Col16a1', 'Chpf', 'Mrc2', 'Sorcs2', 'Serpinh1', 'Sparc', 'Ssr1', 'Prrx1', 'Sec16b', 'Sec23a', 'Col1a2', 'Rftn2', 'Fkbp11', 'Prrc1', 'Sh3gl1', 'Stx5a', '1810055G02Rik', 'P4ha1', 'Trp53inp2', 'Cdh11', 'Gorasp2', 'Kdelr2', 'Col1a1', 'Ptov1', 'Adamtsl1', 'Col11a1', 'Ssr3', 'Nkain4', 'Ppp1r10', 'Bdnf…	2125	36	36	0.008232	0.097585	0.097582	5	0.435768	0.527842	147547706	0.490476	309	0.798748	NE
Crem	1	'Ube2h', 'Braf', 'Aig1', 'Btbd9', 'Vps37b', 'Tiprl', 'Usp36', 'Dok2', 'Kdm2b', 'Arih1', 'Zfp593', 'Stx5a', 'Gas5', 'Mzt2', 'Heca', 'Ell2', 'Adnp2', 'Hhip', 'Spag9', 'Josd1', 'Rps29', 'Fdxacb1', 'Calm2', 'Ttc19', 'Stk19', 'Rheb', 'Dhx40', 'Opa3', 'Ahr', 'Gan', 'Nol10', 'Thada', 'Ypel5', 'Pard6a', 'Gla', 'Mxd1', 'Fam134b', 'Aff4', 'Slc35e1', 'Cbwd1', 'Ppp2ca', 'Rel', 'Golph3', 'Map1lc3a', 'Tspan13'…	3070	23	23	0.005427	0.082013	0.082012	4	3.00347	0.495183	130410371	0.545455	138	0.599108	E
Ctcf	4	'Arid1a', 'Ctcf', 'Hnrnpd', 'Phip', 'Fam53b', 'Hmgb1', 'Mllt10', 'Scaf11', 'Nipbl', 'Ubtf', 'Lsm14a', 'Nr2c2', 'Ubap2l', 'Rprd2', 'Baz2a', 'Sephs1', 'Fbxw7', 'Zc3h4', 'Pds5a', 'Rest', 'Xpo1', 'Rnf220', 'Phf12', 'Ddx42', 'Sbno1', 'Srrm2', 'Wbp4', 'Nkrf', 'Pip4k2b', 'Nsd1', 'Pds5b', 'Pdik1l', 'Ppp3cb', 'Zfp800', 'Rfx7', 'Yy1', 'Phrf1', 'Ube2q1', 'Zfp143', 'Cnot6l', 'Mycbp2', 'Atf7ip', 'Letm2', 'Cel…	651	35	35	0.008036	0.115561	0.115564	4	0.411905	0.506262	105512977	0.539496	321	0.837638	E
Dbp	3	'Per3', 'Tef', 'Kcnk2', 'Maml3', 'Svep1', 'Ldb1', 'Per2', 'Osr1', 'Hoxa4', 'Slit2', 'Tiprl', 'Egflam', 'Fblim1', 'Six5', 'Pcgf2', 'Nr1d2', 'Nr1d1', 'Tslp', 'Tns3', 'Dbp', 'Vamp2', 'Wnt2', 'Nexn', 'Slc25a14', '1700001L19Rik', 'Atg10', 'Spon1', 'N6amt1', 'Ddx3y', 'Tmem175', 'Pknox2', 'Myh10', 'Bmp4', 'Rnf10', 'Cirbp', 'Pde5a','Per3', 'Ak4', 'Tubb2b', 'Unc5c', 'Trak1', 'Ddx17', 'Brca1', 'Rbp4', 'Hhi…	708	21	21	0.005509	0.03498	0.034979	6	0.364211	0.442678	39183031	0.590476	124	0.32618	NE
Ddit3	3	'Ddit3', 'Syt11', 'Sertad2', 'Per1', 'Gli2','Ddit3', 'Slc7a11', 'S100a9', 'Gramd3', 'Trib1', 'Slpi', 'Rara', 'Per1', 'Polr2a', 'Aqp9', 'Il1b', 'Rnf149', 'Il1rn', 'Osgin1', 'Clec4e', 'Gadd45g', 'Hsd17b11', 'Nrd1', 'Ear2', 'Fgl2', 'Trem1', 'Tnik', 'Lztfl1', 'Sh2b2', 'F630028O10Rik', 'Ubb', 'Lmnb1', 'Maff', 'Osm', 'Chd7', 'Plk3', 'Sh3gl1', 'Hmg20a', 'Abi1', 'Kctd12', 'Sfxn5', 'Dnajb9', 'Rab11fip1', …	151	22	22	0.005247	0.075159	0.075157	5	0.408019	0.473892	41577342	0.683983	158	0.574299	NE
E2f1	4	'Mcm6', 'E2f1', 'E2f8', 'Cdc6', 'Mcm3', 'Pola1', 'Trmt6', 'Mcm8', 'Cdc25a', 'Rbl1', 'Topbp1', 'Uhrf1', 'Dtl', 'Mcm4', 'Cdk1', 'Hist1h2bm', 'Hells', 'Lig1', 'Srsf2', 'Mcm5', 'Cox8a', 'Srsf1', 'Paqr4', 'Rpa2', 'Mbnl3', 'Wee1', 'Atad2', 'Myb', 'Smc3', 'Ranbp1', 'H2afv', 'Uhrf2', 'Casp8ap2', 'Ppp1cc', 'Chaf1a', 'Map3k7', 'Fam76b', 'Kntc1', 'Arhgap11a', 'Zfp367', 'Hnrnpa3', 'Ung', 'Slbp', 'Gins3', 'Ss…	2468	26	26	0.006439	0.063187	0.063189	4	0.404206	0.479769	95983249	0.556923	181	0.48681	E
E2f2	4	'Mcm6', 'E2f2', 'E2f1', 'E2f8', 'Cdc6', 'Mcm3', 'Pola1', 'Mcm8', 'Cdc25a', 'Rbl1', 'Topbp1', 'Uhrf1', 'Prkdc', 'Dtl', 'Mcm4', 'Cdk1', 'Hist1h2bm', 'Hells', 'Lig1', 'Srsf2', 'Mcm5', 'Srsf1', 'Rpa2', 'Mbnl3', 'Wee1', 'Atad2', 'Myb', 'Smc3', 'Ranbp1', 'H2afv', 'Nfatc2ip', 'Cep57', 'Casp8ap2', 'Ppp1cc', 'Chaf1a', 'Fam76b', 'Pin1', 'Rbbp4', 'Kntc1', 'Arhgap11a', 'Agfg2', 'Serbp1', 'Zfp367', 'Hnrnpa3',…	2873	28	28	0.006612	0.081042	0.081044	4	0.44359	0.514933	287168775	0.515873	195	0.604915	E
E2f4	4	'Prr11', 'Agfg2', 'Gsk3b', 'Kcnab2', 'Narf', 'Ankrd54', 'Golph3l', 'Hist1h3c', 'Chek2', 'Iffo1', 'Cdc6', 'E2f8', 'Cdc23', 'Snrpa', 'Son', 'Ints7', 'Dtl', 'Rpa2', 'Cdca2', 'Fam46c', 'Tomm40', 'Fam117a', 'Aurka', 'Pnrc2', 'Cstf1', 'Sp2', 'Smad2', 'Rhof', 'Top2a', '2810006K23Rik', 'Dnajb11', 'Tbccd1', 'Hist1h3a', 'Iqcd', 'Ube2c', 'Cnnm2', 'Lin52', 'Arhgap33', 'Recql', '0610007P14Rik', 'Cdk1', 'Terf1…	3493	27	27	0.007017	0.051034	0.051035	4	0.42928	0.497592	171804378	0.501425	176	0.412764	E
E2f6	4	'Rprd1b', 'Angpt1', 'Hnrnpul1', 'Kcnk3', 'Slc9a5', 'Ctdspl2', 'Hnrnpa2b1', 'Gfra1', 'Cherp', 'Phf6', 'Cdc6', 'Baz1b', 'Zfp217', 'Srsf4', 'Arhgap20', 'Ipo7', 'Rfwd3', 'Bub3', 'Zfp644', 'Slc2a4', 'Sin3a', 'Pcbp1', 'Stag1', 'Zw10', 'Apoo', 'Ubr7', 'Pdp1', 'Fam76a', 'Atp2a2', 'Phtf1', 'Hist1h2ag', 'Cul1', 'Homer1', 'Ehbp1', 'Camta1', 'Tpcn1', 'Npat', 'Brpf3', 'Shc1', 'Ppp2r5d', 'Appl1', 'Ttll5', 'Zfp…	915	19	19	0.005073	0.047822	0.047823	4	0.345309	0.418112	41752209	0.701754	120	0.37054	NE
E2f7	4	'Mcm3', 'E2f8', 'Mcm6', 'Casp8ap2', 'Ranbp1', 'Mcm4', 'Zbtb12', 'H2afv', 'Lig1', 'Uhrf1', 'Ssrp1', 'Hells', 'E2f1', 'Zfp367', 'Mxd3', 'Topbp1', 'Pola1', 'Atad2', 'Sin3a', 'Gins2', 'Ncapg', 'Stag1', 'Suz12', 'Srsf2', 'Cdc6', 'Camta1', 'Kntc1', 'Mcm8', 'Hist1h4d', 'Tcf19', 'Rbl1', 'Cchcr1', 'Mdc1', 'Ybx1', 'Lta4h', 'Gabpb1', 'Hist1h1e', 'Baz1b', 'Plekho2', 'Donson', 'E2f3', 'Wee1', 'Mcm5', 'Gnai3',…	976	26	26	0.006631	0.052571	0.052573	4	0.425061	0.492775	161003543	0.529231	172	0.420463	NE
Egr1	3	'Egr1', 'Dusp5', 'Cachd1', 'Map3k12', 'Cryab', 'Pbx1', 'Ints6', 'Fermt2', 'Tcf7l2', 'Sertad2', 'Socs2', 'Bdnf', 'Maml2', 'Wasl', 'Map4k5', 'Vamp2', 'Tmem158', 'Thbs2', 'Nckap5l', 'Lamc1', 'Cbx6', 'Jun', 'Mafb', 'Ctdsp2', 'Phf21a', 'Igfbp5', 'Midn', 'Erf', 'Brd2', 'Col1a1', 'Cadm1', 'Junb', 'Trim8', 'Hic1', 'Glis2', 'Tshz3', 'Hoxc6', 'Fam53c', 'Atxn2', 'Fzd2', 'Pcgf2', 'Nr2f1', 'Zfp36l1', 'Cbx4', …	1340	39	39	0.008659	0.116917	0.116913	5	0.440204	0.536994	161367886	0.530364	393	0.939297	E
Egr2	3	'Per1', 'Rrad', 'Ippk', 'Thbs1', 'Sirt1', 'Maff', 'Klf16', 'Tnc', 'Pdpn', 'Mapre1', 'Id4', 'Gprc5a', 'Hmga2', 'Zfand5', 'Depdc5', '3632451O06Rik', 'Pcf11', 'Brd2', 'Med26', 'Pak4', 'Cx3cl1', 'Rabgef1', 'Mapk6', 'Rbbp7', 'Npy', 'Tnfaip3', 'Jdp2', 'Lrig1', 'Egr1', 'Zc3h12a', 'Srf', 'Trib1','Thbs1', 'Bdnf', 'Zswim4', 'Slc43a1', 'Gem', 'Ccdc6', 'Egr1', 'Angptl4', 'Col1a1', 'Igfbp5', 'Stat5a', 'Nr4a3'…	426	38	38	0.00834	0.125717	0.125713	4	0.457672	0.545761	151743712	0.564723	397	0.976938	E
Ehf	3	'Appl2', 'Fibp', 'Lypla2', 'Eif3i', 'Tmem41b', 'Arpc5l', 'Rps27l', 'Slc25a17', 'Polr2j', 'Arpc1a', 'Vps53', 'Erp44', 'Tsg101', 'Suds3', 'Crb3', 'Sptlc2', 'Dcun1d3', 'Elmo3', 'Rab11a', 'Fam188a', 'Eif4e2', 'Rpl32', 'Rps25', 'Vps33b', '1110004E09Rik', 'Wdr1', 'Pyroxd1', 'Mark2', 'Lrrfip2', 'Arfip2', 'Cep164', 'Akirin2', 'Sec24c', 'Pick1', 'Mpzl3', 'Rac1', 'Chchd5', 'Rnf10', 'Bag4', 'Lsr', 'Fbxo28',…	2050	22	22	0.005956	0.02254	0.02254	5	0.420925	0.484778	169107788	0.502165	116	0.242212	NaN
Elf1	4	'Rnf167', 'Rps18', 'Dhx36', 'Eif3g', 'Cdk13', 'Isy1', 'Arpc2', 'Mdm4', 'Kti12', 'Senp7', 'Atg16l1', 'Ippk', 'Stk4', 'Zcchc6', 'Sptlc2', 'Rps6', 'Nipbl', 'Erh', 'Cstf2', 'Pik3r4', 'Daxx', 'Csnk1g1', 'Hnrnpd', 'Zbtb11', 'Fibp', 'Ubr1', 'Fam96b', 'Il2rg', 'Fbxl12', 'Mcm3ap', 'Brf2', 'Rapgef6', 'Xab2', 'Zbtb45', 'Eif2b2', 'Ube2n', 'Ppp4c', 'Mark2', 'Eif3i', 'Zc3h13', 'Ddx21', 'Parg', 'Srsf5', 'Tomm20…	3507	38	38	0.008465	0.14326	0.143263	5	3.00347	0.528613	191347318	0.534851	376	0.994335	NE
Elf2	4	'Dhx36', 'Mtmr9', 'Srbd1', 'Hcfc1', 'Shoc2', 'Sco1', 'Zcchc6', 'Pigm', 'Parg', 'Zranb2', 'Nipbl', 'Strn', 'Hnrnpc', 'Vps13b', 'Rnf185', 'Rfx3', 'Tnks', 'Zc3h13', 'Ccdc9', 'Sf3b2', 'Zfp384', 'Dync1li1', 'Thap1', 'Sugt1', 'Tmem161b', 'Zfc3h1', 'Dhx38', 'Klhl28', 'Taf7', 'Ppil3', 'Fam179b', 'Pik3c3', 'Cggbp1', 'Ddx50', 'Eif5a2', 'Rnf214', 'Dnaic1', 'Sp3', 'Ap1s2', 'Prpf6', 'Zbtb11', 'Krit1', 'Mak16'…	1297	32	32	0.007469	0.10897	0.108973	5	0.401392	0.492967	69735992	0.592742	294	0.776759	NaN
Elf3	3	'Ppp4c', 'Appl2', 'Fibp', 'Urm1', 'Ube2n', 'Epn1', 'Tsg101', 'Vps25', 'Fam188a', 'Rab11a', 'Arpc5l', 'Pyroxd1', 'Eif3i', 'Erh', 'Shoc2', 'Mark2', 'Pigt', 'Sptlc2', 'Ctnna1', 'Otud7b', 'Kctd5', 'Sec24c', 'Ap1b1', 'Parl', 'Nudt5', 'Cdc123', 'Atp6v1d', 'Txn2', 'Timm23', 'Chchd5', 'Hspa4', 'Arhgap27', 'Erp44', 'Ap3s2', '1110004E09Rik', 'Rpl32', 'Sys1', 'Rnf10', 'Dusp6', 'Vps53', 'Slc39a6', 'Las1l', '…	2010	21	21	0.00564	0.024755	0.024754	5	0.388764	0.459634	37055571	0.571429	120	0.25539	E
Elf4	4	'Cog3', 'Atg16l1', 'Vps52', 'Ppp4c', 'Fli1', 'Bin3', 'Lypla2', 'Fbxo28', 'Pik3cg', 'Arpc2', 'Tsc22d4', 'Klhl6', 'Arfip1', 'Cbll1', 'Tbkbp1', 'Tmbim6', 'Gabpa', 'Trip4', 'Lcp2', 'Slc25a46', 'Kctd2', 'Ywhab', 'Cap1', 'Zfp384', 'Cln3', 'Pex11a', 'Topbp1', '4930453N24Rik', 'Elac2', 'Zbtb12', 'Spn', 'Utp3', 'Fcgr4', 'Pou2f2', 'Tfam', 'Ino80b', 'Ipo8', 'Arhgap25', 'Sco1', 'Gdap2', 'Wdr3', 'Mtmr4', 'Cnn…	2873	33	33	0.007444	0.115377	0.115379	4	0.47139	0.543834	208675219	0.505682	267	0.812147	NE
Elk1	4	'Cog3', 'Ywhab', 'Mbd1', '8430429K09Rik', 'Efcab7', '4930453N24Rik', 'Sh3bp5l', 'Arcn1', 'Tasp1', 'Pafah1b2', 'Ogg1', 'Lemd3', 'Ino80e', 'Lrrc51', 'Elac2', 'Necap1', 'Stk11ip', 'Hif1an', '2810002D19Rik', '2810403A07Rik', 'Nrk', 'Gm527', 'Wdpcp', 'Asb3', 'Appl1', 'Nsun5', 'Prkdc', 'Fam172a', 'Cdk7', 'Tab3', 'Msl2', '2810021J22Rik', 'Ovca2', 'Tatdn1', 'Cd180', 'St7l', 'Atf7', 'Nup35', 'Matn4', 'Tub…	457	8	8	0.002803	0.010027	0.010028	4	0.379386	0.41185	33421473	0.607143	17	0.087595	E
Elk3	1	'Cog3', 'Nr1h2', 'Rnf167', 'Ppp4c', 'Gnai3', 'Ippk', 'Lypla2', 'Gga1', 'Kti12', 'Cdk13', 'Arfip1', 'Arpc2', 'Senp7', 'Ywhab', 'Tsg101', 'Tbc1d22a', 'Sfswap', 'Bcl2l1', 'Zfp410', 'Ccnt1', 'Tssc4', 'Rac1', 'Epn1', 'Atg16l1', 'Kctd2', 'Ss18', 'Fbxo28', 'Mta2', 'Cap1', 'Rab11a', 'Mfap1b', 'Dzip3', 'Slc25a46', 'Csnk1g1', 'Map3k7', 'Trip4', 'Dpp8', 'Usf1', 'Tmbim6', 'Nosip', 'Zcchc6', 'Cradd', 'Hnrnpd'…	3466	19	19	0.004999	0.044473	0.044472	4	0.466307	0.513969	327687495	0.309942	53	0.344302	E
Elk4	4	'Dhx36', 'Cdk13', 'Mdm4', 'Arfip1', 'Pyroxd1', 'Zcchc6', 'Nipbl', 'Dpp8', 'Mfap1b', 'Cstf2', 'Usp30', 'Zbtb11', 'Srbd1', 'Fbxl12', 'Mcm3ap', 'Pigm', 'Pik3c3', 'Ascc2', 'Zc3h13', 'Parg', 'Eif4ebp2', 'Hspa4', 'Topbp1', 'Uba6', 'Tfb1m', 'Smug1', 'Sf3b2', 'Ipo7', 'Nek9', 'Prpf3', 'Naa35', 'Ankhd1', 'Cdc37l1', 'Mtif2', 'Tnks', 'Nup155', 'Zbtb12', 'Mcm8', 'Gm12191', 'Fbxo32', 'Noc3l', 'Rpl34', 'Chd2', …	1061	35	35	0.008189	0.119623	0.119626	5	0.403263	0.501156	11385578	0.556303	331	0.849579	NE
Eomes	4	'Tmbim6', 'Nr1h2', 'Ppig', 'Wdr26', 'Arf3', 'Fbxo28', 'Ss18', 'Tm9sf3', 'Il2rg', 'Arfip1', '4930453N24Rik', 'Daxx', 'Eif4e2', 'Rad54l2', 'Gabarapl2', 'Arpc2', 'Mdh1', 'Lcp2', 'Rock1', 'Lsm1', 'Ppp4c', 'Sptlc2', 'B3gat3', 'Eif5a2', 'Fam173a', 'Rer1', 'Ywhab', 'Zfp27', 'Zkscan5', 'Cradd', 'Mrps18c', 'Sept1', 'Gga1', 'Stk4', 'Hcst', 'Bcap31', 'Dnajc14', 'Trappc8', 'Psenen', 'Xcl1', 'Mea1', 'Prkacb',…	696	13	13	0.003859	0.022667	0.022668	4	0.418886	0.461946	101997513	0.371795	29	0.180486	E
Ep300	4	'Cdk13', 'Zcchc6', 'Dpp8', 'Senp7', 'Vps13b', 'Snrnp200', 'Mcm3ap', 'Tnks', 'Ipo7', 'Uhmk1', 'Zzef1', 'Zfp518a', 'Zfyve16', 'Zfp60', 'Lcorl', 'Kdm5c', 'Pcm1', 'Gcc2', 'Ppip5k2', 'Zmynd8', 'Dennd1b', 'Vcpip1', 'Pik3cg', 'Hcfc1', 'Utp14a', 'Uggt1', 'Anapc4', 'Eif4ebp2', 'Setdb1', 'Tlk1', 'Mbd5', 'Ralgapb', 'Abcb7', 'Ikbkap', 'Ate1', 'Birc6','Tnpo3', 'Csnk1g1', 'Cdk13', 'Epn1', 'Dnajb9', 'Syvn1', 'P…	676	19	19	0.004753	0.066359	0.066361	5	0.366525	0.438536	10086691	0.736842	126	0.47666	E
Esrra	3	'Ldhb', 'Fxyd2', 'Steap2', 'Atp1b1', 'Ndufb4', 'Atp5l', 'Cox6c', 'Tcn2', 'Aco2', 'Pdha1', 'Mfap3l', 'Cycs', 'Oxct1', 'Phyhipl', 'Cox7a1', 'Osbpl6', 'Pth1r', 'Pdzk1ip1', 'Kidins220', 'Hnf1b', 'Tmem116', 'Atp6v1a', 'Ndufb8', 'Acss1', 'Galc', 'Acss2', 'Hspbp1', 'Fam160a2', 'Tmem87b', 'Tbl2', 'Rab22a', 'Esrra', 'Ap3d1', 'Axin1', 'Fchsd1', 'Tarsl2', 'Abcd1', 'Pcbp3', 'Ctnnbip1', 'Spa17', 'Fig4', 'Rprd…	2100	20	20	0.00555	0.015834	0.015834	5	0.369658	0.44027	30914517	0.00416667	114	0.193877	NE
Ets1	4	'Nr1h2', 'Rnf167', 'Eif3g', 'Isy1', 'Arpc2', 'Kti12', 'Ippk', 'Bcl2l1', 'Stk4', 'Arpc5l', 'Tomm70a', 'Dmap1', 'Sptlc2', 'Nipbl', 'Erh', 'Dpp8', 'Mfap1b', 'Lsm1', 'Gnai3', 'Fbxo28', 'Sco1', 'Daxx', 'Csnk1g1', 'Zbtb11', 'Serp1', 'Ubr1', 'Gemin8', 'Fam96b', 'Il2rg', 'Fbxl12', 'Mfap1a', 'Rapgef6', 'Xab2', 'Eif2b2', 'Gabarapl2', 'Nsun6', 'Usp11', 'Efcab7', 'Dzip3', 'Ss18', 'Fam96a', 'Pik3c3', 'Abcd1',…	3499	37	37	0.008254	0.138528	0.13853	4	0.458886	0.543834	35119196	0.524024	349	0.960853	E
Ets2	1	'Tjp2', 'Prkab1', 'Arhgap27', 'Cldn7', 'Las1l', 'Gata3', 'Vsig10', 'Liph', '1810011O10Rik', 'Adam10', 'Shoc2', 'Hyal2', 'U2af2', 'Rpl28', 'Tpm3', 'Hbegf', 'Pabpn1', 'Hmg20a', 'Map3k11', 'Zfp408', 'Hdac7', 'Trim41', 'Tanc1', 'Bag6', 'Fosl2', 'Eaf1', 'Pcdh17', 'Pigm', 'Ywhab', 'Zfp410', 'Tead2', 'Sema4c', 'Ss18', 'Rer1', 'Tnfrsf1a', 'Txnip', 'Myo1c', 'Rpl37', 'AU019823', 'Etv3', 'Zcchc6', 'Ippk', '…	2610	27	27	0.006485	0.078559	0.078557	4	0.447028	0.515896	19142054	0.444444	156	0.601373	E
Etv3	4	'Lcp2', 'Tbkbp1', 'Pik3r5', 'Ly96', 'Bcl2a1b', 'Btf3', 'Bcl2a1a', 'Bcl2a1d', 'Wdr26', 'Tjp2', 'Cd68', 'Nfat5', 'Cd14', 'Gdf15', 'Samsn1', 'Ccr7', 'Arhgap27', 'Gpr65', 'Baz1a', 'Tmem206', 'Sh3bp2', 'Zfp710', 'Srgap1', 'Git1', 'Ythdc1', 'Foxp1', 'Arpc2', 'Zc3h10', 'Trerf1', 'Agpat4', 'Madd', 'Fbxo11', 'Laptm5', 'Dennd4b', 'Lima1', 'Slc9a9', 'Rara', 'Lpxn', 'Nfkbid', 'Mapk1ip1l', 'St3gal1', 'Ms4a7',…	979	30	30	0.0068	0.109008	0.109009	5	0.440204	0.515125	124562064	0.577011	251	0.756652	NaN
Fli1	4	'Nr1h2', 'Arpc2', 'Kti12', 'Atg16l1', 'Epn1', 'Ippk', 'Bcl2l1', 'Hspbp1', 'Zfp410', 'Ywhab', 'Stk4', 'Ap1m1', 'Arpc5l', 'Tomm70a', 'Zcchc6', 'Sfswap', 'Cap1', 'Sptlc2', 'Tbc1d22a', 'Rab11a', 'Nipbl', 'Bin3', 'Dpp8', 'Mfap1b', 'Cstf2', 'Pik3r4', 'Gnai3', 'Psmd6', 'Sco1', 'Daxx', 'Dhx38', 'Sass6', 'Eif3l', 'Srbd1', 'Gemin8', 'Il2rg', 'Wdr76', 'Rnf185', 'Rapgef6', 'Xab2', 'Nsun6', 'Usp11', 'Zfp105',…	3495	31	31	0.006988	0.113656	0.113658	4	0.462567	0.533719	140975835	0.541935	252	0.793807	E
Fos	3	'Fosb', 'Jun', 'Tubb2b', 'Dusp1', 'Atf3', 'Nfkbiz', 'Hoxa10', 'Klf6', 'Fos', 'Btg2', 'Lmo4', 'Egr1', 'Ier2', 'Junb', 'Tmem165', 'Gcc1', 'Sat1', 'Rgs2', 'Neat1', 'Kctd11', 'Tmem65', 'Ctbp2', 'Yif1b', 'Atp2b4', 'Nr4a1', 'Rarg', 'Myd88', 'Rhob', 'Tmem43', 'Klf4', 'Zfp36', 'Ubb', 'Per1', 'Lztfl1', 'St7', 'Cars', 'Pdgfd', 'Papss1', 'Gla', 'Nup98', 'Aldh1a2', '1700112E06Rik', 'Klf9', 'Slc35b1', 'Cdkn2a…	2808	35	35	0.007927	0.104693	0.104689	5	0.425061	0.521965	146479345	0.509244	303	0.842834	E
Fosb	3	'Tead1', 'Sirt1', 'Samd4', 'Dusp1', 'Nfatc1', 'Fosb', 'Gla', 'Ube2h', 'Tubb2b', 'Azin1', 'Adnp2', 'Errfi1', 'Jdp2', 'Atf3', 'Cadm1', 'Jun', 'Golph3', 'Ccnyl1', 'Peli2', 'Picalm', 'Insig1', 'Thra', 'Impdh2', 'Ppp2ca', 'Ptpn11', 'Rbp4', 'Dkk2', 'Opa3', 'Fam53c', 'Atxn1', 'Maff', 'Ppp2r2d', 'Hipk1', 'Hoxa10', 'Tra2a', 'Runx1', 'Igfbp3', 'Epas1', 'Taf4b', 'Klf6', 'Hivep1', 'Aldh1a2', 'Smarca2', 'Plp1…	1995	35	35	0.007744	0.114256	0.114252	5	0.437975	0.526397	72163274	0.605042	360	0.898424	NE
Fosl1	3	'D17Wsu92e', 'Arg2', 'Josd1', 'Bcl2l13', 'Map1lc3a', 'Usp36', 'Pdlim3', 'Ppp2ca', 'Areg', 'Ntrk2', 'Rad23a', 'Trib1', 'Zfp593', 'Cds1', 'Pitx2', 'Maff', 'Akirin1', 'Emd', 'Gas5', 'Gigyf2', 'Pmvk', 'Wdr62', 'Btg2', 'Abce1', 'Anapc10', 'Usp2', 'Plekhh3', 'Appbp2', 'Thoc1', 'Psmb2', 'Senp2', 'Ube2n', 'Fbxo34', 'Homer2', 'Rab25', 'Ubap1', 'Ripk4', 'Zfand5', 'Rnf7', 'Ywhag', 'Otud6b', 'Epha2', 'Rbbp8'…	3205	29	29	0.006733	0.084401	0.084398	5	0.399538	0.489017	89473191	0.549261	223	0.680182	E
Fosl2	3	'Tpm4', 'Vps37b', 'Heca', 'Dusp1', 'Ell2', 'Fosb', 'Cnnm4', 'Ric8b', 'Avpi1', 'Tmem39a', 'Btg2', 'Flt1', 'S1pr2', 'Dok1', 'Dusp8', 'Rap1b', 'Sik1', 'Gem', 'Trib1', 'Relb', 'Map1lc3a', 'Tubb2b', 'Usp36', 'Opa3', 'Zbtb11', 'Nr4a2', 'Kif5c', 'Daam2', 'Gprc5a', 'Ccnl1', 'Baz2b', 'Sidt2', 'Taf4b', 'Ltbp1', 'Spred2', 'Cxcl16', 'Maff', 'Golph3', 'Rcan1', 'Adnp2', 'Ppp1r15a', 'Plekha4', 'Tubb2a', 'Atl2',…	2714	36	36	0.007928	0.122943	0.12294	4	0.45288	0.538536	105259482	0.571429	360	0.936409	E
Foxa2	3	'Fabp1', 'Foxa2', 'Dhcr24', 'Mgst1', 'Slc38a4', 'Apoa1', 'Car3', 'Pigr', 'Agt', 'Rarres1', 'Cdh2', 'Hsd17b2', 'Haao', 'Sec14l2', 'Ppp1r3b', 'Gpt2', 'Gls2', 'Aldh1a7', 'Slc39a8', 'Rbp4', 'Bdh1', 'Acaa1b', 'Slc6a13', 'Zfyve1', 'Insig2', 'Fgd6', 'Egfr', 'Slc25a15', 'Stard10', 'Sec24a', 'Sar1b', 'Crot', 'Nnmt', 'Lgals8', 'Pctp', 'Atp11c', 'Psen2', 'F5', 'Gbe1', 'Slc38a3', 'Zadh2', 'Rab9', 'Cyp7b1', '…	441	17	17	0.004883	0.014773	0.014773	5	0.388764	0.450482	68565794	0.580882	79	0.169539	E
Foxc1	3	'Nfatc1', 'Zbtb2', 'Srf', 'Fosb', 'Ppp2r2b', 'Zswim6', 'Foxo1', 'Pdk4', 'Plec', 'Prdm16', 'Pitpnc1', 'Med13l', 'Mdm2', 'Inppl1', 'Slc12a2', 'Prrc2a', 'Smoc1', 'Fry', 'Rapgef3', 'Nfat5', 'Crim1', 'Bahcc1', 'Gadd45a', 'Brd2', 'Sirt1', 'Mpped2', 'Pde4b', 'Max', 'Dst', 'Cdkn1c', 'Irx3', 'Midn', 'Hexim1', 'Rnf38', 'Zbtb10', 'Klf10', 'Ell', 'Tshz2', 'Trim47', 'Mras', 'Socs5', 'Sox6', 'Ncam1', 'Rab39b',…	662	32	32	0.007181	0.103258	0.103254	5	0.42716	0.513584	63043514	0.608871	302	0.808731	E
Foxk1	5	'Dpep2', 'Atg14', 'Tmem164', 'Maml3', 'Cnnm3', 'Megf9', 'Thtpa', 'Fam49a', 'Bahcc1', 'Atg2a', 'Plcb2', 'Il1f9', 'Scml4', 'Dusp16', 'Arhgef10l', 'Epyc','Dhx8', 'Ppp4r1', 'Scly', 'Ddi2','Rxrb', 'Nhsl1', 'Tnip2', 'Ahdc1', 'B4galt7', '9130008F23Rik'	26	1	1	0.001231	0.001025	0.001025	6	0.24539	0.26763	0	0	0	0.00738	NE
Foxo1	1	'Trim8', 'Nfatc1', 'Cadm1', 'Nr4a2', 'Pan3', 'Peli2', 'Pop5', 'Prrx1', 'Dixdc1', 'Sh2b3', 'Trib1', 'Atxn7l1', 'Samd4', 'Prdm16', 'Igfbp3', 'Ddit4', 'Nek7', 'Tsc22d4', 'Foxp1', 'Trib2', 'Nfatc2', 'Atxn1', 'Zfhx2', 'Azin1', 'Ppp3ca', 'Hivep2', 'Btg1', 'Rnf2', 'Pim2', 'Inppl1', 'Chst11', 'Zfp36l1', 'Ep300', 'Prkd2', 'Rnf19b', 'Cdkn2aip', 'Sh3bp1', 'Stag2', 'Cd109', 'Zhx2', 'Zfp36l2', 'Mtus1', 'Tsc1'…	1562	21	21	0.004888	0.081876	0.081875	4	0.409953	0.473025	191909323	0.547619	115	0.596091	E
Foxo3	5	'Hbp1', '1600020E01Rik', 'Foxo4', 'Ube2h', 'Yipf4', 'Isg20', 'Narf', 'Snca', 'Foxo3', 'Tbcel', 'BC052040', 'Xpo7', 'Tfdp2', 'Trim23', 'Taf4b', 'Ccne2', 'C1qtnf3', 'Riok3', 'Gm11346', 'Acbd7', 'Rffl', 'Pogz', 'Orc2', 'Kif3c', 'E2f7', '2610301B20Rik', 'Grap2', 'Hexim2', 'Zfand6', 'Inhba', 'Tmcc2', 'Pitrm1', 'C330018D20Rik', 'Smox', 'Usp53', 'Akap7', 'Hmga2', 'Bcorl1', 'Ccndbp1', 'Tspyl1', 'Cdkn2a',…	220	2	2	0.001374	0.001313	0.001313	6	0.27504	0.300385	0	1	1	0.016111	E
Foxp1	4	'Foxp1', 'Cd55', 'Cd79b', 'Mef2c', 'Pou2af1', 'S1pr1', 'Ms4a1', 'Ebf1', 'Fam43a', 'Tbx3', 'Sipa1', 'Mbnl1', 'Fli1', 'Rasgef1b', 'Rab30', 'Cbx4', 'Plekhm1', 'Pkig', 'Rnf145', 'Phip', 'Rasgrp3', 'Cyth1', 'Bin1', 'Tec', 'Trib2', 'Ralgps2', 'Klhl24', 'Pou2f1', 'Chd7', 'Sox11', 'Reep1', 'Trim7', 'Plekho1', 'Btk', 'Dennd5b', 'Tmcc2', 'Tmem100', 'Slc12a6', 'Cbx7', 'Crbn', 'Khnyn', 'Sema3f', 'Cdk13', 'St…	64	21	21	0.004987	0.08755	0.087551	5	0.403263	0.472254	63565233	0.728571	153	0.602027	E
Foxp2	3	'Foxp2', 'Brd3', 'Paip2b', 'Fbxo32', 'Cldn8', 'Srf', 'H2afv', 'Atp6v1c2', 'Selenbp1', 'Epas1', 'Tbx18', 'Zfp428', 'Ovol2', 'Fam83e', 'Ccng2', 'Fat1', 'Gprc5a', 'Krt19', 'Etv4', 'Wnt6', 'Aldh1a1', 'Klf5', 'Sox2', 'Espn', 'Fam161a', 'Anxa8', 'Cd109', 'Osr2', 'Lman2l', 'Sh3d19', 'Il17re', 'Sftpd', 'Creb3l4', '5330417C22Rik', 'Hspb8', 'Oit1', 'Kif21a', 'Acpp','Foxp2', 'Smtnl2', 'Hand2', 'Ccni', 'Tnmd…	117	13	13	0.003789	0.019702	0.019701	5	0.379386	0.432274	108672426	0.461538	36	0.183891	E
Gabpa	4	'Vps52', 'Dhx36', 'Hspbp1', 'Sfswap', 'Map3k7', 'Ercc3', 'Slc39a9', 'Dpp8', 'C2cd3', 'Actr6', 'Dhx38', 'Csnk1g1', '8430429K09Rik', 'Dzip3', 'Hccs', 'Hspa4', 'Uba6', 'Mon1b', 'Mtx3', 'Ipo7', 'Uspl1', 'Nek9', 'Chuk', 'Gabpa', 'Eif2s3x', 'Nup155', 'Ubox5', 'Zranb2', 'Ogg1', 'Zbtb12', 'Mcm8', 'Ints1', 'Ppig', 'Zkscan5', 'Hnrnpa0', 'Shoc2', 'Abcb7', 'Zfp830', 'Hirip3', 'Tbrg4', 'Zranb3', 'Zfp568', 'Ug…	1327	32	32	0.007607	0.090236	0.090238	4	0.387025	0.482177	51225523	0.59879	297	0.678685	E
Gata2	5	'Ss18', 'Zfp697', 'Rasgrp3', 'Mpo', 'Tbkbp1', 'Grap', 'Kti12', 'Tsg101', 'Zfp410', 'Prkacb', 'Nr1h2', 'Rac1', 'Rasip1', 'Arhgap31', 'Plvap', 'Arhgef3', 'Tmem71', 'Zfp105', 'Ctnna1', 'Eaf1', 'Lrg1', 'Rgs3', 'Pls3', 'Klhl20', 'Arhgap27', 'Elmo1', 'Daxx', 'Ippk', 'Tjp2', 'Caskin2', 'Ushbp1', 'Tmem204', 'Bcl2l1', 'Mmrn2', 'Kifc3', 'Atg16l1', 'Nedd9', 'Rnf31', 'Hspbp1', 'Rgl2', 'Gga1', 'Robo4', 'Rab11…	2315	15	15	0.004184	0.034682	0.034682	4	0.456464	0.497592	169823291	0.419048	44	0.258701	E
Gata3	2	'Ikzf2', 'Cd27', 'Ano1', 'Itk', 'Uchl1', 'Sytl2', 'Cd247', 'Txk', 'Dok2', 'Slc14a1', 'Krt18', 'Tes', 'Rbm15b', 'Madd', 'Arhgap1', 'Sh3gl2', 'Lef1', 'Tox', 'Nck2', '4930486L24Rik', 'Pparg', 'Akirin1', 'Leprotl1', 'Urb2', 'Cldn7', 'Arl4c', 'Rai1', 'Rab27b', 'Atp8b1', 'Cdh1', 'Plagl2', 'Lpcat4', 'Sfn', 'Chmp4b', 'Klhl25', 'Mta3', 'Atp6v0a1', 'Lad1', 'Etv3', 'Sc5d', 'Tle3', 'Usp47', 'Sema4a', 'Aff4',…	428	24	24	0.006332	0.033906	0.033906	4	0.44473	0.507225	620859696	0.336957	93	0.307763	E
Gata6	3	'Rbms2', 'Acvr1', 'Aldh1a2', 'Gata6', 'Zfhx3','Gata6', 'Pde5a', 'Nagk', 'Pkdcc', 'Plekha6', 'Csrp2', 'Sqrdl', 'Qsox1', 'Ece1', 'Dap', 'Mecom', 'Epha7', 'Trerf1', 'Arfip1', 'Cldn12', 'Tusc3', 'Galnt7', 'Sec22b', 'Pde3a', 'Cdkn2a', 'Ehbp1', 'Kazald1', 'Rrbp1', 'Tmem218', 'Golgb1', 'Rasef', 'Palb2', 'Stt3b', 'Aldh18a1','Apobec2', 'Myl7', 'Tnnt2', 'Aldh1a1', 'Eln', 'Art4', 'Sh3bgr', 'Fhl2', 'Hand2', …	140	19	19	0.004942	0.03788	0.037879	5	0.376087	0.448459	28705472	0.561404	96	0.338823	E
Gfi1	4	'Prr11', '4930427A07Rik', 'Plk1', 'Hist1h1b', 'Ect2', 'Top2a', 'Ubb', 'Hist1h3a', 'Ncapd2', 'Kcnab2', 'Ung', 'Trim45', 'Med21', 'Recql', 'Msh2', 'Thy1', 'Pif1', 'Racgap1', 'Hist1h3g', 'Hmgb2', 'Med30', 'Ppwd1', 'H2afx', 'Rpa3', 'Mzt1', 'Mki67', 'Calm2', 'Lgals1', 'Rpa2', 'Depdc1a', 'Katnb1', 'Rorc', 'Hist1h2ai', 'Phf6', 'Abhd8', 'Phkg2', 'Dusp10', 'Ndufv3', 'Msh6', 'Psmc3ip', 'Tdrkh', 'Hmgb1', 'P…	537	30	30	0.007219	0.079532	0.079534	4	0.436869	0.510597	288167729	0.45977	200	0.599197	NaN
Gli1	3	'Svep1', 'Dtx3', 'Arsb', 'Ncald', 'Add3', 'Inha', 'Cacnb1', 'Ssbp2', 'Slc25a14', 'Gli2', 'Kcnj8', 'Hand2', 'Meis1', 'Runx1t1', 'Col13a1', 'Kcnk2', 'Cryzl1', 'Six5', 'Cadm3', 'Thbs3', 'Kdelr1', 'Pcgf1', 'Dcn', 'Smarca1', 'Fndc1', 'Klhl13', 'Nlgn2', 'Camk2a', 'Slc38a5', 'Snx18', 'Olfml1', 'Hoxa10', 'Tmem181a', 'Ust', 'Mmp19', 'Hspb2', 'C2', 'Sfrp1', 'Nfatc4', 'Meg3', 'Fam20a', 'Fam173b', 'Zfp423', …	130	25	25	0.006308	0.045333	0.045331	6	0.376087	0.463391	36816885	0.586667	176	0.41527	NE
Gli2	3	'Gli2', 'Dzip1', 'Rab34', 'Lefty1','Rnf165', 'Srpx2', 'Etv4', 'Spats2l', 'Ypel5', 'Foxp2', 'Kremen1', 'Homez', 'Paqr8', 'Egfr', 'Scara3', 'Plekhf1', 'Pdlim2', 'Boc', 'Smoc2', 'Cdon', 'Daam1', 'Gpc3', 'Bmp4','Txlng', 'Gli2', 'Kdelr3', 'Tnni2', 'Tulp3', 'Acta1', 'Sec24d', 'Fam114a1', 'Myadm', 'Sorcs2', 'Nanos3', 'Col1a1', 'Plcd1', 'Tnc'	37	31	31	0.007221	0.081958	0.081955	5	0.428218	0.509827	100123572	0.537634	250	0.676702	E
Gmeb1	4	'Ddx17', 'Epc2', 'Pard6a', 'Nudt3', 'Ndc80', 'Srrm2', 'Lekr1', '4930452B06Rik', 'Rtf1', 'Hnrnpu', 'Mettl4', 'Brd4', '4931428F04Rik', 'Ppp6c', 'Crtc1', 'R3hdm1', 'Cand2', 'Naif1', 'Sp3', 'Zfp516', 'Bcorl1', 'Sik2', 'Nras', 'Txnl4b', 'Slc25a14', 'Tmem175', 'Mesdc1', 'Casc3', 'Racgap1', 'Xpo1', 'Pafah1b1', 'Spin1', 'Rfx1', 'Srsf1', 'Mbtd1', 'Spry2', 'Gramd1c', 'Ppig', 'Rabepk', 'Cenpc1', 'Rnf6', 'Fb…	138	17	17	0.004528	0.038568	0.038569	4	0.381057	0.43738	18111929	0.713235	97	0.307235	NaN
Gmeb2	4	'Ubap2l', 'Brd4', 'Pura', 'Ccdc28a', 'Ahr', 'E4f1', 'Foxred1', '1700084E18Rik', 'Gzf1', 'Pafah1b1', 'Zfp335', 'Abce1', 'Dnaja3', 'Api5', 'Prpf38a', 'Hdac9', 'Smndc1', 'Stk11', 'Abt1', 'Phf6', 'Zfp110', 'Helz', 'Atg16l1', 'Spag4', 'Noc4l', 'Ddx51', 'Tial1', 'Baz2b', 'Trp53bp1', 'Unc5c', 'Rnps1', 'Amd1', 'Ppargc1b', 'Cry1', 'Lin54', 'Nat10', 'Nolc1', 'Zbtb5', 'Cbwd1', 'Apc', 'Dmtf1', 'Wee1', 'Mast4…	258	9	9	0.002732	0.031764	0.031765	5	0.320965	0.375723	0.387026	0.916667	33	0.22631	NaN
Grhl1	3	'Ikzf2', 'Ralbp1', 'Faf1', 'Rab25', 'Eps8l2', 'Ehf', 'Jup', 'Aff4', 'Epha1', 'Stap2', 'Tmem79', 'Cldn4', 'Klc3', 'Tnks1bp1', 'Elovl1', 'Sytl2', 'Fam83h', 'Cdkn2b', 'Tacstd2', 'Endou', 'Appl2', 'Pkp3', 'Ahcyl2', 'Klf5', 'Gdpd3', 'Qars', 'Cds1', 'Hk2', 'Hk1', 'Bag2', 'Shroom3', 'Baz2a', 'Zbtb7a', 'Trappc6a', 'Asprv1', 'Clasp1', 'Hmgn1', 'Otub2', 'Kif5c', 'Ywhaz', 'Fzd6', 'A130010J15Rik', 'Tyro3', '…	892	21	21	0.00555	0.029099	0.029098	5	0.405152	0.474566	83358179	0.538095	113	0.286565	NE
Gtf2b	4	'H3f3b', 'Pgp', 'Gsk3b', 'Ilf2', 'Pin1', 'Golph3l', 'Shc1', 'Spsb3', 'Dnajb11', 'Recql', 'Fam72a', 'Dnm2', 'Rpain', 'Ccng2', 'Sdf2l1', 'Bahcc1', 'Maea', 'Kdm4a', 'Pms2', 'Ppp1r7', 'Cnpy3', 'Gtf2e1', 'Ficd', 'Pxmp4', 'Yipf4', 'Ppp1r10', 'Asb7', 'Slc25a28', 'Rmnd5a', 'Smad2', 'Tspyl2', 'Xpo1', 'Hmgb1', '2610318N02Rik', 'Ogg1', 'Ercc8', 'Trafd1', 'Rpusd1', 'Anp32a', 'Hexim1', 'Pabpn1', 'Calm2', 'H2a…	462	19	19	0.004911	0.04708	0.047082	4	0.403263	0.460019	59277292	0.760234	130	0.370395	E
Hcfc1	4	'Tnpo3', 'Arfip1', 'Mettl6', 'Gabpa', 'Trip4', 'Fibp', 'Ywhab', 'Tssc4', 'Dhx36', 'Vps52', 'Gga1', 'Zranb2', 'Usf1', 'Cbll1', 'Zcchc6', 'Ccz1', 'Slc25a46', 'Ptrh2', 'Nipbl', 'Nmnat1', 'Dpp8', 'Zfp668', 'Mtmr9', 'Parg', 'Ubox5', 'Sart3', 'Nudt5', 'Cdc123', 'Prkcsh', 'Hspa4', 'Klhl20', 'Mgat1', 'Phrf1', 'Mlec', 'Mastl', 'Senp7', 'Yme1l1', 'Psmd6', 'Zfc3h1', 'Vps13b', 'Topbp1', 'Snrnp200', 'Tor1b', …	2654	35	35	0.008167	0.100995	0.100998	4	0.401392	0.500482	100993369	0.52437	312	0.75407	NaN
Hdac2	5	'Sox4', 'Psrc1', 'Cks2', 'Ptma', 'Dazap1', 'Dap3', 'Ppia', 'Aqp11', 'Cenpp', 'Ppp5c', 'Sae1', 'Cux1', 'Ccnb1','Rhebl1', 'Hmgb1', 'Tbl1x', 'Ssbp3', 'Dda1','Tagln3', 'Zfhx2', 'Mpped2', 'Bhlhb9', 'Sox11', 'Gap43', 'Rbmx', 'Uchl1', 'Nanos3', 'Zfp579', 'Zfp775', 'Rcor2', 'Smarcd1', 'Meis2', 'Sox4', 'Foxp2', 'Tuba1b', 'Eif5a', 'Bclaf1', 'Rab3a', 'Celf4', 'Hnrnph1', 'Tmem108', 'Npm1', '2810006K23Rik', '…	169	16	16	0.004623	0.019587	0.019588	4	0.421951	0.471098	553473831	0.316667	38	0.184983	E
Hlf	3	'Ak4', 'Maf', 'Ces1d', 'Ddc', 'Slc4a4', 'Gatm', 'Tmem106a', 'Hlf','Per3', 'Fbxo3', 'Cdk6', 'Meis1', 'Ncor2', 'Zfp322a', 'Oscp1', 'Rgs18', 'Gcnt2', 'Dhx37', 'Ube2cbp', 'Pank1', 'Map3k7', 'Tmem201', 'Rpp14', 'Armcx6', '1700018L02Rik', 'Irf2bp1', 'Ak4', 'Pck2', 'Peli2', 'Yif1b', '1700112E06Rik', 'Srebf2', 'Ndst1', 'Chst11', 'Mycn', 'Slc22a21', 'Smarca2', 'Dnmt3b', 'Six5', 'Lrrc14', 'Il12a', 'Xpnpep3…	168	13	13	0.003935	0.009341	0.00934	6	0.341223	0.399037	3657331	0.782051	61	0.120473	NaN
Hnf1b	3	'Fxyd2', 'Hnf1b', 'Myo6', 'Rab3ip', 'Atp1b1', 'Idh2', 'Prr15l', 'Fabp3', 'Pth1r', 'Pcbd1', 'Car5b', 'Abcd3', 'Entpd5', 'Ggt1', 'Ank3', 'Rbm47', 'Ldhb', 'Rnf128', 'Igsf5','Fxyd2', 'Kifc3', 'Cldn10', 'Pcbd1', 'Akr1c19', 'Atp1b1', 'Igsf5', 'Spp1', 'Rbm47', 'Cisd1', 'Prr15l', 'Hoxa10', 'Baiap2l2', 'Adcy6', 'Slc4a2', 'Slc40a1', 'Plekhg3', 'Scml4', 'Hnf1b', 'Stk16', 'Traf4', 'Crb3', 'Egr1', 'Grb7', 'Sm…	957	20	20	0.005548	0.01679	0.016789	5	0.37365	0.445087	31255323	0.573684	109	0.199837	E
Hoxa5	3	'Hoxa5', 'Tbx2', 'Amotl2', 'Timp3', 'Mapre2', 'Limch1', 'Adamts10', 'Gnaq', 'Tsc22d1', 'Vgll3', 'Lrp4', 'Hexim1', 'Egflam', 'Sept4', 'Fbxl3','Nfatc1', 'Penk', 'Hoxb7', 'Ace', 'Igfbp3', 'Cadm1', 'Srsf2', 'Atxn1', 'Smarca2', 'Plxna2', 'Klf7', 'Ccnyl1', 'Tbx2', 'Hoxa5', 'Foxp1', 'Baiap2', 'Slco2a1', 'Eln', '1190002N15Rik', 'Kit', 'Hoxb6', 'Hoxa7', '2700060E02Rik', 'Hoxb5', 'Dhrs3', 'Pan3', 'Plvap', …	169	18	18	0.005388	0.018769	0.018769	5	0.377729	0.443064	171032334	0.522876	80	0.195652	E
Hoxa7	3	'Hoxa5', 'Hoxb2', 'Hoxb7', 'Vldlr', 'Slco3a1', 'Hoxb5', 'Fam193b', 'Hoxb4', 'Zfp503', 'Ckb', 'Rgl1', 'Ift57', 'Hoxb6', 'Scoc', 'Sgms1', 'Hoxa7', 'Unk', '4930402H24Rik', 'Zfp341', 'Ogt', 'Rnf6', 'Nudt2', 'Ppip5k1', 'Slc43a2', 'Lin52', 'Zhx3', 'Npnt','Hoxb7', 'Kctd15', 'Gpsm2', 'Hoxb6', 'Crim1', 'Hoxa10', 'Peli2', 'Lrrc56', 'Hoxa7', 'Ccdc3', 'Hoxa5', 'Hoxa9', 'Mtx2', 'Lhx2', 'Nt5dc2', 'Gm973', 'Pou…	76	24	24	0.00629	0.031729	0.031728	6	0.37045	0.456358	77762425	0.423913	117	0.318827	NE
Hoxa9	3	'Hoxa7', 'Hoxa9', 'Hoxb8', 'Hoxc9', 'Ncam1', 'Hoxb6', 'Hoxc10', 'Ep300', 'Ctxn1', 'Add3', 'Hoxb7', 'Hspa4', 'Hes1', 'Hoxa10', 'Sh3rf1', 'Alpl', 'Rpap1', 'Plekhg3', 'Spen', 'Scaf11', 'Vangl1', 'Dis3l', 'Phyhipl', 'Akr1b10', 'Ero1l', 'Srcin1', 'Fgd4', 'Ppard', 'Mlec', 'Arhgef10l', 'Enah', 'Pcbp3', 'Hist3h2ba', 'Far1', 'Rasd1', 'Gprc5c', 'Crocc', 'Ubxn2a', 'Plekha7', 'Ybx1', 'Ank3', 'Ermp1', 'Itga6'…	116	14	14	0.004069	0.014025	0.014025	5	0.364979	0.423218	49849893	0.516484	47	0.157815	NE
Hoxb2	3	'Hoxb2', 'Timp3', 'Tnrc18', 'Col13a1', 'Nt5dc2', 'Arhgef17', 'Hoxa7', 'Hspb2', 'Hoxa5', 'Phc2', 'Inppl1', 'Dnmt3a', 'Morc2a', 'Rere', 'Cryab', 'Spred2', 'Ctbs','Prrx1', 'Hoxa5', 'Ccnyl1', 'Sntb2', 'Mat2a', 'Spry4', 'Tbx2', 'Socs2', 'Prkg1', 'Eln', 'Ace', 'Atxn1', 'Efna1', 'Kdm6a', 'Maff', 'Fst', 'Rspo3', 'Pcsk5', 'Srf', 'Ntf3', 'Cdkn1b', 'Ttc9', 'Hoxb5', 'Neurl1b', 'Igfbp3', 'Slco2a1', 'Aqp3', 'N…	208	21	21	0.005525	0.033781	0.03378	6	0.367304	0.44605	23944459	0.62381	131	0.319263	E
Hoxb5	3	'Tbx2', 'Hoxa5', 'Limch1', 'Hoxb2', 'Hoxb6', 'Lbh', 'Shroom3','Hoxb7', 'Trim8', 'Ace', 'Tbx2', 'Slco2a1', 'Hoxa5', 'Eln', 'Pan3', 'Kit', 'Hoxb5', 'Patz1', 'Dhrs3', 'Hoxb6', 'Col13a1', 'Meis2', 'Meis1', 'Adamts10', 'Sox11', 'Neurl1b', 'Vgll3', 'Pcsk5', 'Lrp4', 'Plvap', 'Klf4', 'Arl15', 'Hoxa4', 'Vegfa', 'Kcnk3', 'Slc29a1', 'Zfp503', 'Amotl2', 'Smurf2', 'Limch1', 'Ephb4', 'Efnb2', 'Hhip', 'Gja4', '…	171	17	17	0.005139	0.018096	0.018095	6	0.353061	0.422929	76964436	0.558824	76	0.188248	NE
Hoxb7	3	'Scnn1a', 'Hoxb7', 'Hoxb8', 'Hoxb6', 'Hoxa7', 'S100g', 'Fxyd2', 'Fbxl19', 'Kifc3', 'Ybx2', 'Reps2', 'Senp3', 'Dach1', 'Laptm4b', 'Ppp1r1a', 'Hoxa9', 'Itpr1', 'Ubxn2a', 'Enpp5', 'Phldb2', 'Mfsd11', 'Pbx2', 'Cdk5', 'Acvr1b', 'Dhrs3', 'Stard8', 'Klc2', 'Slc2a9', 'Bahd1', 'Irx3', 'Wnk1', 'Pik3c2a', 'Pou3f3', 'Hoxc6', 'Hipk2', 'Tctn3', 'Ehd3', 'Ralgapb', 'Prom1', 'Slc6a6','Hoxb8', 'E4f1', 'Fosb', 'Epa…	145	21	21	0.005787	0.017826	0.017826	5	0.374459	0.447495	66382668	0.466667	98	0.21175	NE
Hoxc10	3	'Pkdcc', 'Dlat', 'Cd164l2', 'Hoxc6', 'Hoxb8', 'Pth1r', 'Cox4i1', 'Ace', 'Pou3f3', 'Hoxc10', 'Cxxc5', 'Vdr', 'Phyhipl', 'Amot', 'Mapk8ip1', 'Atp1b1', 'Slc16a1', 'Cdkl2', 'Ywhaz', 'Nuak2', 'Ndrg3', 'Acot11', 'Myo5b', 'Aff1', 'Prom1', 'Chchd4', 'Fhit', 'AI314180', 'Fst', 'Plekhg3', 'Tshz1', 'Hoxc9', 'Mapk1ip1l', 'Gas2', 'Gas1', 'Arhgef16', 'Glis2', 'Wdfy3', 'Hoxb7', 'Lsamp', 'Erbb2', 'Sestd1', 'Dapk…	223	22	22	0.005635	0.038494	0.038492	6	0.375271	0.455202	37637941	0.554113	128	0.358433	NE
Hoxc6	3	'Col5a3', 'Ppp1r1a', 'Irx1', 'Ifi205', 'Hoxc10', 'Baiap2l2', 'Rab6b', 'Hoxc6', 'Arhgap24', 'Hoxb8', 'Tbx15', 'Hoxa9', 'Rsrc1', 'Cd164l2', 'Efhd1', 'Mecom', 'Tanc1', 'Hoxa10', 'Pkdcc', 'Phyhipl', 'Hoxb7', 'Hoxc9', 'Angel1', 'Adcy6', 'Pou3f3','Fosb', 'Svep1', 'Nr4a2', 'Egr1', 'Srf', 'Penk', 'Btbd11', 'Kdm6a', 'Fst', 'Adam12', 'Rspo3', 'Id4', 'Cbx8', 'Peli2', 'Sh3gl1', 'Atf3', 'Reps2', 'Pkdcc', 'Hiv…	274	29	29	0.00696	0.068459	0.068457	5	0.407059	0.494798	11444978	0.465517	189	0.585798	NE
Hsf1	4	'Jmjd6', 'Kctd21', '2210016L21Rik', 'Zfp628', 'Actr3b', 'Zfp777', 'Gtf2b', 'Wdr59', 'Cdkal1', 'Rpl34', 'Naa25','Kptn', 'Ano1', 'St13', 'Tomm40l', 'Dync1i2', 'Bub3', 'Invs', 'Zfp62', 'Mmp13', 'Spata1', 'A430005L14Rik','Klhl26', 'Pip5k1b', 'Aldh1a3', 'Zw10', 'Lnpep', 'Sfmbt2', 'Ssbp1', 'Pag1', 'Rad52', 'Dbr1', '5430427O19Rik', 'Cars2', 'BC017158', 'Sik2', 'Kif16b'	37	3	3	0.001937	0.002912	0.002913	5	0.29223	0.321676	8030946	0.333333	1	0.022692	E
Ikzf1	4	'Tagap', 'Elmo1', 'Usp38', 'Lpxn', 'Lsp1', 'Plek', 'Ppp1r16b', 'Cxcr3', 'Lmo2', 'Arhgap22', 'Fbxo28', 'Rnf5', 'Fcrla', 'Fbxl12', 'Sp100', 'Ccl4', 'Lrmp', 'Ncf2', 'Cd74', 'Lcp2', 'Pold4', 'Arhgef3', 'H2-K2', 'Plxnc1', 'Gpr183', 'Arhgap30', 'Dok3', 'Laptm5', 'Aff3', 'Spn', 'Parp8', '5430427O19Rik', 'Ptpn6', 'Pkn1', 'H2-K1', 'Coro1b', 'Stk4', 'Ino80e', 'Arhgap11a', 'Pik3cg', 'Stap1', 'Nfkbid', 'Psmb…	3500	37	37	0.008209	0.136434	0.136437	4	0.42928	0.523121	119771243	0.516517	344	0.957148	E
Irf1	1	'Rsad2', 'Rtp4', 'Usp18', 'Irf2', 'Ifit3', 'Cxcl10', 'Tcirg1', 'Dnpep', 'Isg15', 'Il15ra', 'Dusp10', '1700056E22Rik', 'Dkk2', 'Rbck1', 'Socs1', 'Rasgrp3', 'Cdkn1c', 'Parp14', 'Gas5', 'Bst2', 'Ccnt2', 'Oasl1', 'Cd274', 'B2m', 'H2-K2', 'Bdnf', 'Rapgef4', 'Plekha3', 'Pik3r3', 'Erap1', 'Ifit1', 'Map3k8', 'Cnksr3', 'H2-K1', 'Myd88', 'Xaf1', 'H2-Q6', 'Ccnd1', 'Pla1a', 'Apbb2', 'Sgk1', 'Arid4b', 'Cdipt'…	3347	30	30	0.006771	0.112508	0.112507	4	0.458886	0.52842	222704603	0.494253	215	0.799107	NE
Irf2	4	'Rtp4', 'Ifit3', '1700056E22Rik', 'Rbck1', 'Ggps1', 'Rab19', 'Irf2', 'Tcirg1', 'Bst2', 'Cd274', 'Zbp1', 'Uba7', 'Polr2a', 'Bcl2a1b', 'Plxnc1', 'B2m', 'Cd74', 'Flt3l', 'Dram1', 'Ccnt2', 'Atoh8', 'Xaf1', 'Erap1', 'Dnajc14', 'H2-K1', 'Rsf1', 'Gsdmd', 'H2-K2', 'Gripap1', 'Vgll4', 'Il12a', 'Grap', 'Fli1', 'Arhgap30', '5430427O19Rik', 'Nckap1l', 'Rasgrp3', 'H2-Q6', 'Fam26f', 'Elmo1', 'Il15', 'Ms4a1', '…	2549	36	36	0.008132	0.137398	0.137401	5	0.426108	0.519461	218928963	0.55873	352	0.949272	E
Irf3	4	'Prr11', 'Tomm40', 'Unk', 'Mtmr4', 'Leng1', 'Cnot3', 'Golph3l', 'Spag7', 'Mlh1', 'Cdca2', 'Cep57', 'Txnip', 'Actl6a', 'Slc2a8', 'Zbtb5', 'Derl2', 'Ppp1r7', 'E2f8', 'Ccne1', 'Camta1', 'Armc1', 'Hist1h3c', 'Dnm2', 'Hist1h2bb', 'Hmgb1', '1110059E24Rik', 'Elp4', 'Iffo1', 'Mrps18b', 'Dnajb5', 'Aimp2', 'Zmynd8', 'Ggct', 'Gart', 'Pcsk4', 'Rab8a', 'Cdc45', 'Pik3ip1', 'Prr12', 'Rnf6', 'Cnn3', 'Kdm4a', 'Gt…	653	34	34	0.008197	0.116118	0.116121	4	0.399538	0.496628	183938775	0.547237	307	0.826677	NE
Irf5	4	'Trim8', 'Zfp710', 'Irf2', 'Oasl1', 'Usp18', 'Slc15a3', 'Zbp1', 'Stap1', '5430427O19Rik', 'Rasgrp3', 'Ccl4', 'Fcgr4', 'Cybb', 'Bst2', 'Parp14', 'Nedd9', 'Alox5ap', 'Actb', 'Dnajc14', 'Il4i1', 'Ptpn6', 'Dclre1c', 'Hivep1', 'Clec7a', 'Ccnt2', 'Oas2', 'Rab19', 'Arhgap25', 'Cxcr5', 'Cd274', 'Baz2b', 'Plxnc1', 'Fli1', 'Msr1', 'Arhgef6', 'Eif3k', 'Grap', 'Serp1', 'Dapp1', 'Gripap1', 'Tcirg1', 'March1',…	3067	31	31	0.006999	0.115839	0.115841	5	0.448187	0.523796	161472451	0.591398	275	0.800181	NE
Irf7	4	'Rtp4', 'Isg15', 'Zfp710', 'Irf2', 'Oasl1', 'Ifit3', 'Usp18', 'Rsad2', 'Slc15a3', 'Map3k8', 'Elmo1', 'Ccl5', 'Zbp1', 'Zfp36l1', 'Ccl4', 'Fcgr4', 'Cybb', 'Bst2', 'Ifitm2', 'Meis2', 'Parp14', 'Adamts4', 'B2m', 'Nedd9', 'Alox5ap', 'Cxcl10', 'Dram1', 'Il4i1', 'Dclre1c', 'Clec7a', 'Sgms1', 'Cnksr3', 'Ccnt2', 'Oas2', 'Uba7', 'Cd274', 'Fli1', 'Msr1', 'Zfhx2', 'Gna13', 'Tcirg1', 'Sp100', 'Il15ra', 'Lmo2'…	3516	33	33	0.007439	0.117665	0.117665	4	0.479224	0.549615	37727047	0.49053	259	0.827264	NE
Irf8	4	'Fcgr2b', 'Tmem206', 'Alox5ap', 'Tagap', 'Elmo1', 'Lpxn', 'Svep1', 'Lsp1', 'Plek', 'Ppp1r16b', 'Cd68', 'Lmo2', 'Arhgap22', 'Samsn1', 'Fcrla', 'Sp100', 'Zfp710', 'Ccl4', 'Lrmp', 'Ncf2', 'Cd74', 'Cfp', 'Pold4', 'Arhgef3', 'Irf2', 'Siglecg', 'Slc15a3', 'Bcl2a1b', 'Bcl2a1a', 'H2-K2', 'Plxnc1', 'Gpr183', 'Arhgap30', 'Dok3', 'Laptm5', 'Bcl2a1d', 'Spn', 'Pla2g15', 'Parp8', 'Tprgl', '5430427O19Rik', 'Arf…	3511	33	33	0.007451	0.116772	0.116774	5	0.439086	0.520906	149498509	0.551136	291	0.810347	E
Irf9	4	'Rtp4', 'Isg15', 'Irf2', 'Oasl1', 'Ifit3', 'Usp18', 'Rsad2', 'Map3k8', 'Zbp1', 'Ggps1', 'Rasgrp3', 'Zfp36l1', 'Bst2', 'Ifitm2', 'Meis2', 'Vgll4', 'Ppp1r16b', 'Parp14', 'Itpkb', 'B2m', 'Cxcl10', 'Zwilch', 'Actb', 'Armcx6', 'Ccnt2', 'Oas2', 'Uba7', 'Sox6', 'Cd274', 'Baz2b', 'Dnpep', 'Fli1', 'Ctbp2', 'Gng11', 'Sdpr', '2810403A07Rik', 'Grap', 'Gripap1', 'Tcirg1', 'Sp100', 'Lmo2', 'Rac1', 'Frmd4a', 'I…	2855	29	29	0.006585	0.109782	0.109783	4	0.458886	0.527457	184473712	0.571429	232	0.762091	NE
Jun	3	'Svep1', 'Dkk2', 'Egr1', 'Ssbp2', 'Tpm1', 'Gadd45b', 'Sgk1', 'Isl1', 'Bdnf', 'Plxna2', 'Srsf2', 'Ntf3', 'Ccdc88a', 'Mat2a', 'Nrarp', 'Actg1', 'Zfp503', 'Zfp36l1', 'Dstn', 'Fosb', 'Ctnna1', 'Hic1', 'Wnt2', 'Cdkn2aip', 'Lims2', 'Aldoa', 'Plk3', 'Glg1', 'Hoxa10', 'Per1', 'Sh3gl1', 'Cyr61', 'Irf1', 'Mycn', 'Zfand5', 'Adamts1', 'Tmem55a', 'Ccnd1', 'Fos', 'Slc12a2', 'Sema6d', 'Adamtsl1', 'Pros1', 'Pcgf…	2457	29	29	0.006684	0.088716	0.088713	5	0.422983	0.505684	92194928	0.544335	221	0.713574	E
Junb	3	'Emp3', 'Plec', 'Mpv17', 'Map2k3', 'Lmna', 'Rtn4', 'Anxa1', 'Junb', 'H3f3b', 'Bag3', 'Tagln2', 'Vim', 'Lgals3', 'Bcl9l', 'Dnajb5', 'Calm1', 'Fam129b', 'Epha2', 'Lamc1', 'Slc2a1', 'Elk3', 'Sertad1', 'Ahnak', 'Cav1', 'Itgav', 'Col12a1', 'Timp2', 'Tnfrsf12a', 'Sdc4', 'Mnt', 'Igfbp4', 'Mapre2', 'Mafg', 'Ifrd1', 'Heg1', 'Gtf2ird1', 'Celf4', 'Hcfc1r1', 'Lamb3', 'Kdm6b', 'Bloc1s1', 'Cttnbp2nl', 'Anxa5',…	2836	36	36	0.007858	0.129029	0.129026	4	0.460106	0.543353	22040111	0.55873	352	0.979872	NaN
Jund	3	'Samd4', 'Dusp1', 'Fosb', 'Ube2b', 'Azin1', 'Errfi1', 'Heg1', 'Josd1', 'Atf3', 'Jun', 'Creb5', 'Fam76a', 'Picalm', 'Insig1', 'Arg2', 'Ube2n', 'Thra', 'Tmem39a', 'Rap1b', 'Relb', 'Pgrmc2', 'Dkk2', 'Tpm4', 'Klf7', 'Maff', 'Csnk1e', 'Ppp2r2d', 'Gabarap', 'Rce1', 'Lrrc8a', 'Igfbp3', 'Sh3gl1', 'Taf4b', 'Klf6', 'Aldh1a2', 'Rbm15b', 'Cdk14', 'Tpd52l2', 'Chpf', 'Camk2n1', 'Bhlhe40', 'Zfp36l1', 'Tpm1', 'F…	1660	28	28	0.006316	0.102167	0.102164	4	0.436869	0.509634	57653198	0.674603	255	0.776729	E
Kdm5a	4	'Cdk13', 'Dhx36', 'Pyroxd1', 'Csnk1g1', 'Cbll1', 'Srsf5', 'Nipbl', 'Polr2h', 'Xrn2', 'Zcchc6', 'Snrnp200', 'Parg', 'Mdm4', 'Chd2', 'Acin1', '2700097O09Rik', 'Zc3h13', 'Vps13b', 'Pigt', 'C2cd3', 'Cdc37l1', 'Topbp1', 'Pik3c3', '2210408I21Rik', 'Rabgap1', 'Edc4', 'Cradd', 'Foxred1', 'Cstf3', 'Mea1', 'Senp7', 'Strn', 'Zfp597', 'Mon1b', 'Tnks', 'Atm', 'Npat', 'Usp38', '2410004B18Rik', 'Ahsa1', 'Rb1cc1…	1402	32	32	0.008133	0.108924	0.108927	5	0.391403	0.487187	225687766	0.580645	288	0.776146	E
Klf1	5	'Blvrb', 'Iqcd', 'Itsn1', 'Tpcn1', 'Cryzl1', 'Apeh', 'Cast', 'Lpcat3', 'Nmnat3', 'Ypel5', 'Eif2ak1', 'Atp1b2', 'Bard1', 'Micall2', 'Bsdc1', 'Cnnm2', 'D17Wsu92e', 'Mospd1', 'Slc2a4', 'Smarca5', 'E2f8', 'March2', 'Tmem60', 'Gabarapl2', 'Psip1', 'Orc6', 'Xpnpep1', 'Stx2', 'Urod', 'Afg3l2', 'Leprot', 'Tfdp2', 'Isca2', 'Cited4', 'Rfx2', 'Pitrm1', 'Kntc1', 'Cad', 'Chchd7', 'Zc3h13', 'Mrps36', 'Tarsl2',…	263	8	8	0.002676	0.012044	0.012045	5	0.36887	0.405299	85820844	0.0520833	21	0.106982	E
Klf15	3	'Acss2', 'Hspbp1', 'Gpr155', 'Ap3d1', 'Reep6', 'Prpf8', 'Atf5', 'Zhx1', 'Blvrb', 'Itsn1', 'Tpcn1', 'Fhod1', 'Bcap31', 'Cryzl1', 'Apeh', 'Eepd1', 'Tbl2', 'Sec14l2', 'Lman1', 'Lin52', 'Ift80', 'Adnp2', 'Tmem87b', 'Znrf3', 'Tmub2', 'Lpcat3', 'Pja2', 'Pgrmc2', 'Aldh6a1', 'Adam9', 'Rprd1a', 'Tm2d2', 'Gm2a', 'Pcsk4', 'Rab8a', 'Nmnat3', 'Adk', 'Ap3m1', 'Xpr1', 'Ccl27a', 'Cldn3', 'Car5b', 'Bsdc1', 'Siae'…	2058	19	19	0.00531	0.018132	0.018131	5	0.400463	0.463776	193212884	0.444444	76	0.199464	NE
Klf16	2	'Mycn', 'Polr2d', 'Syncrip', 'Med26', 'Cox7a2l', 'Rpl41', 'Tra2b', 'Eif3e', 'Eif5a', 'Gas5', 'Rpl39', 'Ppp2r2a', 'Arf6', 'Rgs12', 'Ptma', 'Bcl10', 'Ckmt1', 'Myc', 'Nolc1', 'Impdh2', 'Ubap1', 'Eef1g', 'Aldh1a3', 'Avpi1', 'Cirbp', 'Nxn', 'Apoc1', 'Eef1e1', 'Plk3', 'Blzf1', 'Sf3b4', 'Nhp2', 'Irf6', 'Trappc6a', 'Rpl4', 'Lancl1', 'Tgif2', 'Prpf38a', 'Sox2', 'Mapkapk3', 'Rps13', 'Cbwd1', 'Rfx2', 'Nob1'…	281	15	15	0.004009	0.036683	0.036682	5	0.400463	0.456551	60687513	0.561905	59	0.305358	NaN
Klf5	3	'Ppp2ca', 'Chl1', 'St14', 'Ctf1', 'Kctd15', 'Cldn3', 'Tnks1bp1', 'Coro1c', 'Stxbp2', 'Dohh', 'Fxyd3', 'Wee1', 'Efnb1', 'Iffo2', 'Ctnnbip1', 'Wasl', 'Gtf2f2', 'Rell1', 'Adss', 'Ces1d', 'Tuft1', 'Psmb5', 'Gnb2', 'Sesn3', 'Ppp1r14b', 'Ftsj3', 'Psmc5', 'Tbc1d2', 'Mgst3', 'Erbb2', 'Por', 'Rpl4', 'Cast', 'Pmm1', 'Plekhh3', 'Apoo', 'Wiz', 'Clpb', 'Rps24', 'Nhsl1', 'Baiap2l1', 'Nol7', 'Uba1', 'Cyp2s1', '…	2774	23	23	0.00616	0.025615	0.025614	5	0.421951	0.487669	195328495	0.478261	121	0.266867	E
Lef1	4	'Satb1', 'Bcl11b', 'Cd247', 'Lef1', 'Skap1', 'Tox', 'Dusp10', 'Cd28', 'Gtf2i', 'Itk', 'Fyb', 'Zfp281', 'Cbx4', 'Mllt3', 'Sfmbt2', 'Rnf138', 'Stat5b', 'Galnt6', 'Ldb1', 'Kcnmb4', 'Scml4', 'Lcp2', 'Sesn3', 'Sla2', 'Slain1', 'Sh2d1a', '1110034G24Rik', 'Tcf7', 'Peli1', 'Gm11346', 'Tspyl4', 'Itpkb', 'Cdipt', 'Ntrk3', 'Gata3', 'Klf3', 'Nlk', 'Ccnd2', 'Ptpn4', 'Mtap', 'Rcan3', 'Usp3', 'Phf6', 'Dapl1','A…	93	22	22	0.005383	0.076981	0.076982	4	0.428218	0.489884	189046721	0.584416	135	3.75556	E
Mafb	1	'Srxn1', 'Mmp13', 'Fchsd1', 'Fam83g', 'Aldoa', 'Lpin3', 'Htatip2', 'Tmem54', 'Cd68', 'Arap2', 'Fam110a', 'Tmem37', 'Tmem40', 'Gdpd3', 'Dmpk', 'Prss36', 'Fam25c', 'Gja1', 'Tbxas1', 'Cd14', 'Ctnna1', 'P2ry6', 'Ankrd22', 'Ccl24', 'Dmkn', 'Txn1', 'Ywhag', 'Mal2', 'Prdx1', 'Sec16b', 'Vav3', 'Rab27b', 'Pisd', 'Dstn', 'Il1rn', 'Trib1', 'Zbtb7b', 'Phlda2', 'Adrm1', 'Mark2', 'Kctd11', 'Fos', 'Vit', 'Sprr1…	954	13	13	0.003583	0.034385	0.034385	4	0.426108	0.470617	116105282	0.461538	36	0.251993	E
Maff	3	'Ube2h', 'Tpm4', 'D17Wsu92e', 'Dusp1', 'Fosb', 'Ppp2ca', 'Avpi1', 'Zfp593', 'Tmem39a', 'Btg2', 'S1pr2', 'Nup98', 'Dusp8', 'Rap1b', 'Tra2a', 'Abhd16a', 'Gem', 'Trib1', 'Relb', 'Gpm6b', 'Gas5', 'Map1lc3a', 'Tubb2b', 'Usp36', 'Opa3', 'Zbtb11', 'Nr4a2', 'Gprc5a', 'Ccnl1', 'Appbp2', 'Taf4b', 'Ltbp1', 'Spred2', 'Cxcl16', 'Maff', 'Rcan1', 'Adnp2', 'Ptrh1', 'Ppp1r15a', 'Plekha4', 'Cldn7', 'Tubb2a', 'Star…	1824	34	34	0.007574	0.113111	0.113107	5	0.434673	0.523025	6288071	0.602496	338	0.873489	NE
Mafg	1	'Hmox1', 'Mafg', 'Fth1', 'Slc48a1', 'Ctgf', 'Ftl1', 'Bcor', 'Mnt', 'Klhl21', 'Zfp36', 'Mgst1', 'Ube2o', 'Mpp5', 'Bcl9l', 'Slc11a1', 'Pfn2', 'Gpd2', 'Fbxo30', 'Lrrfip2', '1190002N15Rik', 'Fxyd3', 'Zfp385b', 'Mllt11', 'Txn1', 'Col11a1', 'Ctsd', 'Zswim6', 'Mvp', 'Tanc1', 'Irf1', 'Pde4d', 'Cttnbp2nl', 'Nfkbiz', 'Tnfrsf1a', 'Akap12', 'Zbtb7a', 'Pafah1b1', 'Necab3', 'Sertad2', 'Ppard', 'Col27a1', 'Wdfy…	676	19	19	0.004648	0.060003	0.060003	4	0.42402	0.479287	243521249	0.438596	75	3.10069	E
Mafk	3	'Nfatc1', 'Nr4a2', 'Ccnyl1', 'Spry4', 'Samd4', 'Ube2f', 'Fosb', 'Fbn1', 'Taf4b', 'Gadd45b', 'Hivep2', 'Nrarp', 'Nr4a1', 'Klf4', 'Ell', 'Sirt1', 'Hexim1', 'Zswim6', 'Azin1', 'Rnf19b', 'Jag1', 'Hspa2', 'Med13', 'Egr1', 'Map4k4', 'Golph3', 'Maff', 'Btg1', 'Cnnm4', 'Nrp2', 'Nras', 'Pdpn', 'Ncam1', 'Map3k8', 'Rheb', 'Dyrk1a', 'Chrnb1', 'Errfi1', 'Plk2', 'Foxp4', 'Gabpb1', 'Nfe2l1', 'Per3', 'Pde1c', 'P…	1425	33	33	0.007377	0.110415	0.110411	5	0.435768	0.522062	59240862	0.609848	322	0.847542	NaN
Mecp2	4	'Alkbh6', 'Zfp27', 'Zfp282', 'Phc2', 'Rbm15', 'Rpl34','Fibp', 'Wdyhv1', 'Edc4', 'Nr6a1', 'Ubr1', 'Fam188a', 'Edem3', 'Psme3', 'Plxnb1', 'Fbxo32', 'Golga1', 'Mark3', 'Gcn1l1', 'Lztr1', 'Spred2', 'Cacna1a', 'Rbbp6', 'Dsn1', 'Hcfc1', 'Tmed8', 'Stx18', 'Lrrc47', 'Dab2ip', 'Ppil2', 'Jarid2', 'Ubn2', 'Mettl6', 'Zer1', 'Camta1', 'Fbxw7', 'Fbxw8', 'Yipf2', 'Ino80e', 'G3bp2', 'Lcmt1', 'Kdm2b', 'Pih1d2', '…	299	4	4	0.002192	0.009158	0.009159	5	0.309481	0.348266	8419544	0.666667	4	0.064352	E
Mef2a	1	'Mef2a', 'Oxr1', 'Polr3gl', 'Cdc42ep2', 'Asap1', 'Appl1', 'B4galt4', 'Pafah1b1', 'Acvr1b', 'Fkbpl', 'Hdac5', 'Arhgef2', 'Spop', 'Cbl', 'Dync1li2', 'Tbc1d20', 'Kif3c', 'Rilpl1', 'St3gal4', 'Zbtb46', 'Styx', 'Trafd1', 'Crebbp', 'Lims1', 'Nr4a3', 'Mest', 'Rara', 'Ckm', 'Cyth4', 'Runx1t1', 'Mef2d', 'Nrgn', 'Ercc1', 'Ahnak', 'Pitpnm2', 'Thap11', 'Tmcc2', 'Mdm4', 'Mga', 'Limch1', 'Cic', 'R3hdm2', 'Zfp5…	432	20	20	0.005039	0.053222	0.05322	5	0.414868	0.47659	8419682	0.405263	77	0.412014	E
Mef2d	4	'Mef2d', 'Cecr2', 'Arid3a', 'Plekhg1', 'Fhl3', 'Lipt2', 'P2rx7', 'Apobec2', 'Nr4a3', 'Foxj2', 'Naif1', 'Chst1', 'Sufu', 'Mphosph9', 'Pou2f2', 'Gpr155', 'Uxs1', 'Dyrk2', 'Sp2', 'Gtf3c4', 'Spata1','Mef2d', 'Bcl9l', 'Wdr82', 'Med13', 'Endou', 'Kdm6a', 'Tbl1x', 'Nedd4l', 'Ncoa5','Pik3cb', 'Trim8', 'R3hdm2', 'Zfp521', 'Itpkb', 'Ubtf', 'Ep300', 'Mef2d', 'Spen', 'Zbtb7a', 'Qrich1', 'Mdm4', 'Stx16', 'Mam…	239	20	20	0.005143	0.070085	0.070087	5	0.37365	0.444316	40979949	0.673684	128	0.491128	NaN
Mitf	3	'Slc35a5', 'Ube2q1', 'Picalm', 'Serf2', 'Dhx35', 'Nptn', 'Cln3', 'Mal2', 'Arfgef2', 'Tac1', 'Rragc', 'Slc35b2', 'Brox', 'Actn2', 'Fnip1', 'Mfsd7c', 'Pld3', 'Zfp438', 'Ybx2', 'Cltc', 'Rab3il1', 'Lamp1', 'Slc25a33', 'Atp6v1a', 'Naa50', 'Nnt', 'Mms19', 'Batf3', 'Tmeff2', 'Pdp1', 'AA465934', 'Bloc1s1', 'Usp28', 'Extl2', 'Gns', 'Wls', '0610040J01Rik', 'Sorl1', 'Hsf2', 'Socs5', 'Rab21', 'Fbxl5', 'Nrbp2…	1644	29	29	0.006916	0.074267	0.074264	5	0.419903	0.506551	159442746	0.413793	168	0.610339	E
Msx1	3	'Fermt2', 'Polr2a', 'Klf2', 'Ubash3b', 'Nfatc1', 'Itga6', 'Ccnyl1', 'Socs2', 'Klf7', 'Nfkbiz', 'Phlpp1', 'Epas1', 'Cdkn1c', 'Penk', 'Bambi', 'Irf1', 'Sin3a', 'Rnf19b', 'Sntb2', 'Lims2', 'Plxna2', 'Rhob', 'Ier5l', 'Sgk1', 'Igfbp3', 'Suz12', 'Eln', 'Calm1', 'Nova1', 'Msx1', 'Nr4a1', 'Nrp1', 'Map4k4', 'Ntf3', 'Gadd45b', 'Gja4', 'Nog', 'Azin1', 'Igfbp4', 'Cdkn2aip', 'Ccnd2', 'Mylip', 'Ace', 'Nrp2', '…	300	22	22	0.005372	0.062395	0.062393	5	0.420925	0.484778	175706864	0.528139	122	0.506781	E
Mxi1	4	'Picalm', 'Ube2b', 'Fam134a', 'Hnrnph2', 'Mfsd1', 'Atp6v0b', 'Dusp1', 'Wwp2', 'Cln3', 'Brox', 'Atp6v0d1', 'Osbpl8', 'Phc3', 'Stx4a', 'Ube2h', 'Rab5a', 'Ctns', 'Zbtb40', 'Tbcel', 'Brdt', 'Braf', 'Tom1l2', 'Bnip3l', 'Mff', 'Slc31a2', 'Fbxo33', 'Mbd5', 'Gtf2a1', 'Rab3il1', 'Chn2', 'Fam117a', 'Lin54', 'Slc43a1', 'Atp6v1a', 'Dazap2', 'Lmnb1', 'Dnajc16', 'Depdc1a', 'Mfhas1', 'Sc5d', 'Eif5a2', 'Trim25',…	1037	20	20	0.004921	0.059734	0.059735	4	0.434673	0.490366	78428296	0.605263	115	0.431174	E
Myc	3	'Lmna', 'Rtn4', 'Hmox1', 'Itpkc', 'Anxa1', 'Gal', 'H3f3b', 'Bmp1', 'Bag3', 'Tac1', 'Vim', 'Lgals3', 'Brix1', 'Dnajb5', 'Fam129b', 'Lamc1', 'Slc2a1', 'Sertad1', 'Sbsn', 'Tnfrsf12a', 'Nup153', 'Dusp7', 'Csdc2', 'Pcsk6', 'Ifrd1', 'Celf4', 'F3', 'Lamb3', 'Kdm6b', 'Clip4', 'Sema3c', 'Bach1', 'Col5a3', 'Adora2b', 'Zbtb7a', 'Csrnp1', 'Pcolce', 'Tgfbi', 'Gem', 'Spred1', 'Pdap1', 'Gadd45a', 'Flnc', 'Vangl…	2075	36	36	0.007968	0.118144	0.118141	5	0.447028	0.534393	82692518	0.58254	367	0.920241	E
Nfat5	3	'Zswim6', 'Vezf1', 'Tead1', 'Myo1c', 'Dock1', 'Zfp36l1', 'Ptpn14', 'Timp3', 'Gnas', 'Lima1', 'Gnaq', 'Tsc22d2','Samd4b', 'Furin', 'Prdm2', 'Sp2', 'Stx16', '4932438A13Rik', 'Malat1', 'Etv3', 'Cish', 'Xpot','Camk2g', 'Atp2a2', 'Acan', 'Nuak1', 'Igf1r', 'Rock2', 'Hipk3', 'Phactr2', 'Pcnx', 'Spry2'	32	23	23	0.00538	0.076992	0.07699	5	0.405152	0.476493	2227721	0.687747	174	0.595715	E
Nfatc2	3	'Cadm1', 'Prrx1', 'Tiam2', 'Tgfb3', 'Nfatc1', 'Twist1', 'Il11', 'Chst11', 'Lin7a', 'Dixdc1', 'Cytl1', 'Scara3', 'Clec11a', 'Ccdc88a', 'Golph3', 'Rspo3', 'Ncam1', 'Cdkn1c', 'Nrk', 'Enkur', 'Trim46', 'Col8a2', '4930539J05Rik', 'Cpe', 'C1qtnf3', 'Sdk2', 'Samd4', 'Ube2f', 'Runx1', 'Tspan6', 'Fgfr3', 'Cnnm4', 'Phtf2', 'Tmem60', 'Mllt6', 'Rcan1', 'Rftn2', 'Ccdc80', 'Bcl6', 'Zfp36l1', 'Gse1', 'Colec12',…	384	26	26	0.006109	0.081197	0.081194	5	0.413876	0.489981	61541605	0.603077	196	0.631616	NE
Nfatc4	3	'Svep1', 'Prrx1', 'Ccdc80', 'Dkk2', 'Trim8', 'Ssbp2', 'Tpm1', 'Il6st', 'Nnat', 'Rftn2', 'Gadd45b', 'Rnf219', 'Il11ra1', 'Pcgf2', 'Fermt2', 'Armcx3', 'Fndc3b', 'Extl3', 'Nr4a2', 'Samd4', 'Cytl1', 'Fzd7', 'Gli3', 'Ccdc88a', 'Tgfb3', 'Lag3', 'Vegfa', 'Cdk14', 'Dlg4', 'Smad3', 'Cbx5', 'Hoxb2', 'Gng11', 'Cul7', 'Armcx6', 'Osmr', 'Dexi', 'Nfib', 'Stambpl1', 'Tpm2', 'Mdga1', 'Smarcd3', 'Igfbp4', 'Snx33'…	1197	29	29	0.006928	0.071486	0.071484	5	0.42716	0.50501	158156519	0.551724	224	0.602997	NE
Nfe2	4	'Amdhd2', 'Gla', 'Atg3', 'Ube2b', 'Slc35a5', 'Picalm', 'Serf2', 'Atp6v0b', 'Gabarap', 'Cln3', 'Kdm6a', 'Orai2', 'H2afz', 'March8', 'Atp6v0d1', 'Hps3', 'Osbpl8', 'Bloc1s3', 'Slc43a1', 'Adam10', 'Mfsd7c', 'Mafg', 'Arpc5', 'Prdx6', 'Anln', 'Rab3il1', 'Lamp1', '2810408I11Rik', 'Ip6k1', 'Bnip3l', 'Plcg2', 'Prkar2b', 'Gnb2', 'Ypel5', '6430548M08Rik', 'Zfp217', 'Rara', 'Dleu2', 'Dusp1', 'Xpnpep1', 'Daza…	695	23	23	0.005605	0.063449	0.06345	4	0.44473	0.504335	175811874	0.529644	134	0.467395	E
Nfia	3	'Nfia', 'Igfbp4', 'Slc39a1', 'Slc29a1', 'Errfi1', 'Klf9', 'Aplp2', 'Notch2', 'Cald1', 'Zbtb20', 'Atxn1', 'Sec63', 'Epha7', 'Rbfox2', 'Ltbp1', 'Hipk3', 'Lrig1', 'Prnp', 'Glce', 'Dnajb4', 'Daam1', 'Slc16a2', 'Tead1', 'Rnf19a', 'Ankrd46', 'Dnajc3', 'Smad5', 'Camk2n1', 'Cachd1', 'Deptor', 'Gabarapl1', 'Plekhf1', 'Ssr3', 'Zfp518b', 'Maged1', 'St5', 'Spry2', 'Gas1', 'Aspn', 'Colec12', 'Sik3', 'Pafah1b2…	183	29	29	0.006783	0.07848	0.078477	5	0.426108	0.504046	81037033	0.566502	230	0.648109	E
Nfic	3	'Nfia', 'Glis2', 'Plod2', 'Laptm4a', 'Slc29a1', 'Rrbp1', 'Tns3', 'St3gal4', 'Iqsec1', 'Timp3', 'Vkorc1', 'Camk2n1', 'Tspo', 'Meis1', 'Ssr3', 'Itgb1', 'Bahcc1', 'Siae', 'Slc12a4', 'Bcl9l', 'Eif4g3', 'Plekha6', 'Chpf2', 'Cacnb1', 'Psd3', 'Lasp1', 'Thra', 'Bloc1s1', 'Pitpnb', 'Uggt2', 'Lamb1', 'Nfil3', 'Hbp1', 'Bicd1', 'Meis2', 'Ankrd39', 'Dnmt3a', 'Khdrbs3', 'Pacsin2', 'Tcta', 'Pnkd', 'Trio', 'Pik3…	143	23	23	0.005776	0.048809	0.048807	5	0.415865	0.483815	84108935	0.600791	152	0.427855	E
Nfil3	1	'Dusp1', 'Gla', 'Vps37b', 'Dusp5', 'Errfi1', 'Filip1l', 'Jdp2', 'Dennd5a', 'Jun', 'Heca', 'Creb5', 'Golph3', 'Picalm', 'Rap1b', 'Hsp90ab1', 'Ptpn11', 'Dok2', 'Atl2', 'Tpm4', 'Atxn1', 'Maff', 'Gabarap', '1700084E18Rik', 'Ccl4', 'Tra2a', 'Fnip2', 'Klf6', 'Hivep1', 'Aldh1a2', 'Des', 'Cdk14', 'Camk2n1', 'Bhlhe40', 'Zfp36l1', 'Gpbp1', 'Btg1', 'Rnf19b', 'Fos', 'Pdp1', 'E2f7', 'Plk2', 'Zyx', 'Cnnm4', 'E…	1291	32	32	0.007176	0.111469	0.111466	4	0.460106	0.536609	251076069	0.52621	261	0.846141	NE
Nfkb2	4	'Nfkbia', 'Nfkb2', 'Cxcr5', 'Adamts4', 'Gpbp1', 'Cxcl9', 'Rel', 'Gngt2', 'H2-Aa', 'Tank', 'Map3k8', 'Cd74', 'Osmr', 'Tnfaip3', 'H2-K2', 'Itga5', 'Neurl3', 'Tnip1', 'Cd40', 'Il6', 'Tgif1', 'Ncf2', 'H2-K1', 'Csf1', 'Casp4', 'Psme2', 'H2-D1', 'Isyna1', 'Stat5a', 'Stip1', '2410006H16Rik', 'Sfmbt1', 'P2ry10', 'Socs5', 'Palld', 'Bcl3', 'Slc39a14', 'Hivep2', 'Dclk1', 'Sri', 'Gripap1', 'Sirt1', 'Myo1c', …	1894	28	28	0.006305	0.111944	0.111945	4	0.458886	0.524566	221500423	0.587302	222	0.778603	E
Nfya	4	'Prr11', 'Agfg2', 'Hnrnpul1', 'Cdc23', 'Rps6ka5', 'Ints7', 'Sp2', 'Arhgap33', 'Kpna4', 'Tle4', 'Stil', 'Tcerg1', 'Pms2', 'Kif18b', 'Dnd1', 'Agpat5', 'Srsf2', 'Brd8', 'Ncapd2', 'Txndc16', 'Zfp526', 'Ppil1', 'Zswim3', 'Usp1', 'Vash2', 'Recql5', 'Rbm15', 'Nfkb2', 'Fam72a', 'Ubp1', 'Rpain', 'Hsp90b1', 'Stx5a', 'Mapk7', 'Arntl', 'Txlna', 'Cit', 'Hist1h2bp', 'Gas2l3', 'Hist1h2bj', 'Rasa4', 'Cox6a2', 'A…	528	24	24	0.00585	0.070751	0.070753	4	0.385301	0.462428	24350443	0.67029	185	0.532706	E
Nfyb	4	'Prr11', 'Agfg2', 'Cdkn3', 'Ankrd54', 'Hist1h3c', 'Chek2', 'Ccng2', 'Cdc6', 'E2f8', 'Rnf181', 'Ints7', 'Dtl', 'Vcp', 'Rpa2', 'Cdca2', 'Gtf2e1', 'Hmgb2', 'Cyp39a1', 'Aurka', 'Pnrc2', 'Cstf1', 'Sp2', 'Top2a', '2810006K23Rik', 'Dnajb11', 'Tbccd1', 'Hist1h3a', 'Iqcd', 'Ttf2', 'Ube2c', 'Prpf40a', 'Arhgap33', 'H2afx', 'Recql', 'Cdk1', 'Terf1', 'Ppp6r3', 'Rbm14', 'Hist1h3g', 'Ppp2r5c', 'Hist2h2be', 'Sti…	1480	26	26	0.006782	0.046429	0.04643	4	0.416867	0.484586	182294346	0.510769	166	0.381467	NaN
Nr1h3	3	'Sec16b', 'C4b', 'Nr1h3', 'Hsd17b11', 'Gsta3', 'Angptl4', 'Comt', 'Aldh1a1', 'Igf1', 'Apoe', 'Ftl1', 'Man2a1', 'Enpep', 'Dmd', 'Cp', 'Tmem150a', 'Rdh11', 'Ghr', 'Abcd2', 'Sqrdl', 'Alg11', 'Rreb1', 'Acaa2', 'Mttp', 'Hmgcs2', 'Lpl', 'Fabp1', 'Tlcd2', 'Aifm2', 'Mmp19', 'Fam13a', 'Pgm2', 'Slc25a47', 'Ttc36', 'Apoa1', 'Ech1', 'Prkd3', 'St7l', 'C2', 'Mmp11', 'P2rx4', 'H2-Q10', '1700018L02Rik', 'Sema4g'…	1787	24	24	0.006082	0.045167	0.045165	5	0.420925	0.490751	19330097	0.442029	122	0.406361	NE
Nr2c2	4	'Arfip1', 'Pyroxd1', 'Cog3', 'Dhx36', 'Slc25a46', 'Ppp1r16a', 'Slc39a9', 'Zfp105', 'Dpp8', 'Mlec', 'Yme1l1', 'Vps13b', 'Snrnp200', 'Smug1', 'Aak1', 'Golga1', 'Zer1', '2210408I21Rik', 'Tnks', 'Med6', 'Synrg', 'Cnot10', 'Nudt22', 'Prkacb', 'Psme4', 'Alkbh3', 'Rab11fip2', 'Aftph', 'Tram2', 'Hcfc1', 'Mon1b', 'Rb1cc1', 'Mcm3ap', 'Edem3', 'Anapc4', 'Krit1', 'Kctd2', 'Atp5h', 'Atm', 'Npat', 'Uspl1', 'Dh…	1055	33	33	0.007636	0.105533	0.105536	4	0.399538	0.494701	85237812	0.539773	285	0.76905	E
Nr2f2	3	'Lrp4', 'Sort1', 'Tmem176b', 'Heyl', 'Angpt1', 'Gpx4', 'Lpp', 'Cmklr1', 'Slc41a3','Smarcd3', 'Svep1', 'Prrx1', 'Fermt2', 'Eln', 'Epas1', 'Mylip', 'Ccnyl1', 'Tpm1', 'Ace', 'Ccdc80', 'Prdm16', 'Wnt2', 'C1qtnf1', 'Klf2', 'Prelp', 'Prkg1', 'Hic1', 'Aldoa', 'Nbeal1', 'Hoxa10', 'Nfib', 'Hoxa4', 'Tmem150a', 'Slco3a1', 'Per3', 'Ntf3', 'Zfp503', 'Srf', 'Fbn1', 'Ctnna1', 'Nrarp', 'Lims2', 'Igfbp4', 'Amotl2…	445	22	22	0.005715	0.036675	0.036673	6	0.365751	0.446532	26856052	0.627706	145	0.341687	E
Nr2f6	3	'Ndufa4', 'Ttc36', 'Nr2f6', 'Cox6c', 'Grb7', 'Pipox', 'Hpn', 'Slc25a39', 'Atp5g3', 'Hspa9', 'Ddc', 'Atp5l', 'Aass', 'Slc25a13', 'Suox', 'Chchd10', 'Cpt1a', 'Chdh', 'Stard10', 'Cat', 'Hsd17b4', 'Dhrs4', 'Ephx2', 'Pcca', 'Tmbim6', 'Slc25a15', 'Pafah2', 'Ehhadh', 'Galm', 'Akr7a5', 'Suclg2', 'Acss2', 'Dld', 'Acsl1', 'Acadvl', 'Etfdh', 'Tmem120a', 'Hadha', 'Esrra', 'Rreb1', 'Slc45a3', 'Nr2c1', 'Abat',…	1492	21	21	0.005836	0.015784	0.015783	5	0.402326	0.466474	121091456	0.566667	119	0.193926	NE
Nr3c1	4	'Son', 'Atp5sl', 'Ip6k1', 'Baz1b', 'Pip4k2b', 'Btrc', 'Tnrc6b', 'Ube3a', 'Stag1', 'Phf8', 'Zzef1', 'Atf1', 'E430018J23Rik', 'Pias1', 'Zc3h4', 'Epn2', 'Gpbp1l1', 'Gopc', 'Tnks2', 'Trappc8', 'Dido1', 'Ddx17', 'Caml', 'Cuedc2', 'Cggbp1', 'Pds5b', 'Tab2', 'Osbpl11', 'Phactr4', 'Malat1', 'Wasf2', 'Mtmr10', 'Asxl1', 'Skap2', 'Zfp606', 'Pum2', 'Mtss1', 'Acvr2b', 'Necap1', 'Rock1', 'Zfp644', 'Slc25a19', …	664	26	26	0.006092	0.091232	0.091234	4	0.44473	0.509634	324490055	0.504615	164	0.651744	E
Patz1	4	'Orc4', 'Rbx1', 'Zfp687', 'Kdm4b', 'Ubr7', 'Ndufaf3', 'Ccdc61', 'Numa1', 'Lman2l', 'Xpo1','Nlk', 'Fig4', 'Zfp319', 'Tbc1d17', 'Lin52', 'Zfp219', 'Tmub2', 'Isca2', 'Dgcr2', 'Brd7', 'Spata24', 'Klhdc3', 'Cbfa2t2','Bahd1', 'Patz1', 'Sertad3'	26	13	13	0.003538	0.038642	0.038643	4	0.361925	0.415703	5455101	0.75641	59	0.289466	E
Pbx3	5	'Arrdc3', 'Irx3', 'Meis2', 'Nck1', 'Sp4', 'Ncoa3', 'Plekha7', 'Pacsin2', 'Hjurp', 'Epha4', 'Cnot6', 'Hivep3', '1500009L16Rik', 'Cetn3', 'Elk4', 'Pbx3', 'Tmem30a', 'Klf3', 'Ptn', 'Extl3', 'Foxc1', 'Mef2c', 'Foxn3', 'Hnrnph3', 'Usp6nl', 'Elk3', 'Dync2h1', 'Ccnd2', 'Mllt6', 'Erbb3', 'Eif4g3', 'Tab2', 'Hoxb4', 'Srcin1', 'Bcl9l', 'Mycn', 'Cyp26b1', 'Sox12', 'Bbc3', 'Msi2', 'BC005537', 'Nog', 'Pak3', '…	132	8	8	0.002796	0.009354	0.009354	5	0.388764	0.428902	79500458	0.0173611	7	0.084289	E
Pitx2	3	'Gtf2ird1', 'Pitx2', 'Cish', 'Wnt7b', 'Pitx1', 'Limk2', 'Plek2', 'Fam83d', 'Isl1', 'Rnf10', 'Megf9', 'Tpm2', 'Glo1', 'Mgst3', 'Bdnf', 'Creb3l1', 'Esrp1', 'Igsf9', 'Eml2', 'Krt10','Calml4', 'Slc16a1', 'Slc26a2', 'Pitx1', 'Slc31a1', 'Bdh1', 'Pitx2', 'Cldn7', 'Gtf2ird1', 'Cs', 'Dym', 'Camk1d', 'Aim1l', 'Rangrf', 'Fam83d', 'Isl1', 'Csrp2', 'Ahcyl2', 'Fam109a', 'Erbb2', 'Creb3l1', 'Rfk', 'AA467197', '…	69	22	22	0.005853	0.028222	0.028221	5	0.397701	0.469075	134824361	0.385281	89	0.284247	E
Pknox1	5	'Des', 'Rapsn', 'Ank1', 'Ubn1', 'Rab11b', 'Pde1c', 'Sh3gl1', 'Fam193a', 'Flnc', 'Nck1', 'Deptor', 'Slc39a14', 'Wac', 'Gal', 'Tbc1d15', 'Ppp4r2', 'B4galt7','D430042O09Rik', 'Glyr1', 'Cyb5d2', 'Bcl2l13', 'Dennd5a', 'U2af1l4', 'Ppp2r2d', 'Rbm12', 'Slc38a6','Ap3m2', 'Lpin2', 'Dolpp1', 'Rsbn1l', 'Barx2', 'Zfp516', 'Ubap2l', 'Hist1h3g', 'Cnnm2', 'Map3k3', 'Mex3b', 'Mars2', 'Vgll4', 'Pknox1', 'Plce1'	41	1	1	0.001089	0.002732	0.002732	5	0.305654	0.324952	0	0	0	0.020116	E
Pml	4	'Tnpo3', 'Gabpa', 'Cdk13', 'Atg16l1', 'Arpc5l', 'Tssc4', 'Pik3r4', 'Syvn1', 'Usf1', 'Rnf167', 'Slx1b', 'Zfp513', 'Eif3g', 'Eif2b2', 'Usp38', 'Daxx', 'Ttpal', 'Zfp768', 'Ino80b', 'Ap1s2', 'Zfp653', 'Rgl2', 'Klhl20', 'Mgat1', 'Rnf185', 'Lrrc8a', 'Yme1l1', 'Trim35', '1810024B03Rik', 'Kctd10', 'Serp1', 'Hars', 'Pigt', 'Usp30', 'Edc4', 'Sfswap', 'Bmp2k', 'Nsun6', 'C2cd3', 'Smu1', 'Sh3bp5l', 'Acin1', '…	1555	39	39	0.008726	0.14066	0.140663	4	3.00347	0.532274	272671077	0.506073	375	1	NE
Pou2af1	4	'Cd79b', 'Foxp1', 'Pold4', 'Vpreb3', 'Blnk', 'H2-Ob', 'Fcrla', 'Cd22', 'Cxcr5', 'Pou2f1', 'Egln2', 'Cd180', 'Mef2d', 'Csk', 'Prkcb', 'Rel', 'Ptpn6', 'Bcl11a', 'Itpr3', 'Cables2', 'Hdac9', 'Lyn', 'Ebf1', 'Polm', 'Nol9', 'St6gal1', 'Grk6', 'Mef2c', 'Nsf', 'Ralgps2', 'Rest', 'Lgmn', 'Hmga1', 'Dok3', 'Arhgap25', 'Spib', 'Cdc25b', 'Foxn3', 'Aff3', 'Lrmp', 'Atp2a3', 'Zbtb5', 'Ppm1l', 'Cd55', 'Mgrn1', '…	183	29	29	0.007061	0.109411	0.109414	5	0.404206	0.490559	228642903	0.573892	233	0.757822	NE
Ppard	3	'Plekhg3', 'Uchl1', 'Tnks2', 'Sesn2', 'Nt5c2', 'Ahcyl2', 'Cpeb4', 'Plekhh1', 'Sema4g', 'Tnfrsf21', 'Xpr1', 'Lrrc1', 'Sgsm3', 'Ube4a', 'Fam20b', 'Gatad2a', 'Tmem64', 'Ppfibp2', 'Pgap3', 'Rap2b', 'Src', 'Rxra', 'Slc30a1', 'Rnf144b', 'Cmtm4', 'Tmem37', 'Mtmr4', 'Hdgf', 'Rbm47', 'Aim1l', 'Hivep1', 'Myo5c', 'Sh3bgrl2', 'Rhbdf2', 'Alas1', 'Ndrg1', 'Tc2n', 'Nfe2l2', 'Abcc4', 'Atp1a1', 'Adipor2', 'Ctnnb1…	894	20	20	0.005602	0.014565	0.014564	5	0.38022	0.448073	38347151	0.610526	116	0.18078	E
Pparg	3	'Lipe', 'Pnpla2', 'Etv3', 'Stk10', 'Adamts4', 'Tcf7l2', 'Slc15a3', 'Mal', 'Mgll', 'Rnf144b', 'Sema6d', 'Galnt6', 'Capn5', 'Gmfb', 'Tinagl1', 'Eepd1', 'Sulf2', 'Vwa1', 'D17Wsu92e', 'Slc23a2', 'Adipor2', 'Mast4', 'Rhbdf2', 'Zbtb46', 'Slc6a9', 'Pcdh1', 'Cd36', 'Nrarp', 'Gpr4', 'Myh9', 'Lmo1', 'Acaa1b', 'Prkab1', 'Ybx1', 'Hmga1', 'Ttc7b', 'Trim25', 'Spry4', 'Csf1r', 'Cyth3', 'Fhdc1', 'Ly6i', 'Sdc3', …	679	18	18	0.004986	0.020768	0.020768	4	0.420925	0.476879	232731603	0.496732	76	0.208249	E
Rara	4	'Fcgr4', 'Rap2c', 'Nckap1l', 'Lcp2', 'Mctp1', 'Laptm5', 'Pik3r5', 'Vwf', 'Mefv', 'Tlr4', 'Csf3r', 'Plaur', 'Siglece', 'Tmem51', 'Pilrb1', 'Dock2', 'Ms4a6b', 'Fcer1g', 'Tbxas1', 'M6pr', 'Nedd9', 'Bcl2a1b', 'Agpat4', 'Nlrx1', 'Ost4', 'Cd14', 'Ehd4', 'Map3k5', 'Rpl34', 'Fcgr1', 'Rnf31', 'Frmd4a', 'Sirpa', 'B430306N03Rik', 'Tbkbp1', 'Cln3', 'Adcy3', 'Rpl34-ps1', 'Prkch', 'Ncf2', 'Zfp513', 'Alox5ap', …	288	25	25	0.005846	0.086584	0.086585	5	0.428218	0.495376	56193885	0.596667	179	0.601563	E
Rarg	3	'Rarg', 'Rbms1', 'Plcd1', '2010111I01Rik', 'Anxa2', 'Bambi', 'Klf4', 'Ahnak', 'Etv4', 'Rtn4', 'Tpm4', 'Tmem165', 'Tagln2','Zfp219', 'Tacc2', 'Rarg', 'Nxn', 'Pkp3', 'Rbms1', 'Vangl2', 'Serpinb2', 'Chl1', 'Dtx2', 'Kctd15', 'Ephb6', 'Iffo2', 'Col8a2', 'Lrig3', 'Hopx', 'Ssx2ip', 'Slain2', 'Polr3g', 'Sgk3', 'Samd5', 'Pard6g', 'Crabp1', 'Dcaf4', 'Aim1', 'Fam83g', 'S100a4', 'Btbd11', 'Irf6', 'Bcl11b', '…	60	20	20	0.005064	0.045179	0.045177	5	0.396789	0.465896	44839591	0.547368	104	0.392779	E
Rel	4	'Nfkb2', 'Tnfaip3', 'Nfkbia', 'Map3k8', 'Relb', 'Rel', 'Gpbp1', 'Neurl3', 'Cxcl2', 'Gngt2', 'Ifngr2', 'Xpo1', 'Ccl4', 'Rps19', '5430427O19Rik', 'Hivep1', 'Myo1e', 'Dennd4a', 'Tank', 'Slc38a1', 'Abi1', 'Cd74', 'H2-Aa', 'H2-D1', 'Tagap', 'Jak2', 'Rilpl2', 'Il1r2', 'Camk1d', 'Rrad', 'Il1b', 'Notch2', 'Nfkbie', 'Ebi3', 'Ccl17', 'Rgs1', 'Ccl9', 'Cd40', 'Eif5b', 'Pou2f1', 'Fam69a', 'Ankrd33b', 'Stab1',…	2163	28	28	0.006337	0.10891	0.108911	5	0.433584	0.507418	65746535	0.65873	249	0.748638	E
Rela	1	'Nfkb2', 'Nfkbia', 'Cxcl10', 'Icam1', 'Relb', 'Map3k8', 'Cxcl1', 'Cxcl2', 'Cfl2', 'Tnip1', 'Mapk6', 'Irf1', 'Casp4', 'Stx11', 'Fas', 'Gabpb1', 'Gnb1', 'Csf1', 'Cxcl9', 'Adamts4', 'Rnd1', 'Itga5', 'Tgif1', 'Bcl3', 'Ube2n', 'Cdkn1a', 'Nck1', 'Pde4b', 'Nova1', 'Sema6a', 'Sulf1', 'Bmp4', 'Gas5', 'Rela', 'Ncam1', 'Arf4', 'Rhoj', 'Rab40c', 'Spred1', 'Cd36', 'Pde1c', 'Fosl1', 'Samd5', 'Prkab2', 'Ubtd1',…	559	23	23	0.006143	0.076722	0.07672	4	0.439086	0.00347222	308891863	0.525692	133	0.570878	E
Relb	4	'Nfkb2', 'Nfkbia', 'Gpbp1', 'Icam1', 'Gngt2', 'Relb', 'Stat5a', 'Ltb', 'Cxcl1', 'Rel', 'Gt(ROSA)26Sor', 'Cxcl2', 'Tank', 'Irf2', 'Cfl2', 'Smoc1', 'Tnip1', 'Cd74', 'Dnaja1', 'Ccl5', 'Neurl3', 'Hivep2', 'Ankhd1', 'Irf1', 'Ifngr2', 'Casp4', 'Stx11', 'Ebf1', 'Actn1', 'Tpbg', 'Fas', 'Ptprj', 'Gabpb1', 'C2', 'H2-Q6', 'Map4k4', 'Psme2', 'Rps19', 'Rnf31', 'Myo1c', 'Wac', 'Zfp687', 'Nek8', 'H2-Aa', 'Man2b…	1706	30	30	0.006685	0.118613	0.118613	4	0.449351	0.521195	248539549	0.558621	243	0.830178	E
Rest	4	'A430005L14Rik', 'Rbm25', 'Cdk5rap2', 'Lsm14a', 'Sept7', 'Chfr', 'Ncdn', 'Thap2', 'Zfc3h1', 'Luc7l3', 'Zfp318', 'Sart3', 'Klhl15', 'Exoc7', 'Gltscr2', 'Fuz', 'Zfp688', 'Baz1b', 'Srrm2', 'Arid4a', 'Son', 'Nsf', 'Phf12', 'Rufy3', 'Pigv', 'S100pbp', 'Trim8', 'Nrf1', 'Mtf2', 'Atp6v0c', 'Gopc', 'Zfp764', 'Bptf', 'Dido1', 'Upf3b', 'Htatsf1', 'Prpf38b', 'Dhps', 'R3hdm1', 'Zfp36l2', 'Pias1', 'Baz1a', 'Tm…	496	19	19	0.005059	0.046375	0.046377	4	0.395881	0.455684	7453482	0.608187	104	0.35673	E
Runx3	4	'Fmnl1', 'Sh2d3c', 'Batf', 'Cytip', 'Cd160', 'Cd28', 'Cln3', 'Ctsw', 'Tspan32', 'Rgs1', 'Itpkb', 'Xcl1', 'Gpr171', 'Def6', 'Ptpn22', 'Tfam', 'Runx3', 'Iqgap2', 'Lpxn', 'Arid3b', 'Gpr132', 'Rnf43', 'AI504432', 'Sdf2l1', 'Bcar3', 'Kcnip3', 'Elmo2', 'Txk', 'Arhgap15', 'Mllt3', 'Ccl3', 'Akap13', 'Arl6ip5', 'Ly9', 'Was', 'Hsd11b1', 'Ccl4', 'Chn2', 'Mthfd1l', 'Lck', 'Rac2', 'Dgkz', 'Tmsb10', 'Dok2', 'A…	1500	34	34	0.007674	0.125465	0.125467	4	0.441327	0.526012	158768403	0.534759	300	0.867984	E
Rxra	3	'Fabp1', 'Apoa1', 'Mttp', 'Agt', 'Psen2', 'Depdc7', 'Gls2', 'Sord', 'Aass', 'Lpin1', 'Aqp9', 'Orm1', 'Apoa2', 'Aldob', 'Pygl', 'Aldh1l1', 'Cyp4v3', 'Acox1', 'Scp2', 'Hmgcs2', 'Zfyve1', 'Etfb', 'Vps54', 'Sec24c', 'Me1', 'Arhgef19', 'Ttc36', 'Grb7', 'Nr2f6', 'Wdr7', 'Rbpms2', 'Lonp2', 'Pfkfb1', 'Hpn', 'Fdx1', 'Dnajc16', 'Zfp384', 'Crls1', 'Pigr', 'Pon3', 'Ddc', 'Adh1', 'Nr1h3', 'Sephs2', 'Aifm2', '…	2212	25	25	0.006542	0.033441	0.03344	5	0.42402	0.497688	148848751	0.456667	137	0.328458	E
Rxrb	4	'Gm12191', 'Rxrb', 'Scamp2', 'Adck2', 'Zfp362', 'Mavs', 'Txndc11', 'B3gntl1', 'Kars', 'Zfp335', 'Ctu1', 'Alg8', 'Mks1','B330016D10Rik', 'Spen', 'Nr2c2', 'Ankrd11', 'Rxrb', 'Zfp286', 'BC003965', 'Picalm', 'Exog', 'Zfp668','Mbtd1', 'Dnajb5', 'Srd5a3', 'Casp9', 'Rxrb', 'Foxk1', 'Lemd2', 'Nhsl1', 'Rnf145', 'Cdk12', 'Etl4', 'Utp14b', 'Snw1', 'Abcg1', 'Ece2', 'Nfkbie', 'Fasn', 'Myh11', 'Palld', 'Mcoln1…	73	10	10	0.004338	0.028798	0.028798	5	0.324578	0.38025	219861745	0.533333	24	0.200309	E
Setdb1	4	'Ncln', 'Prcc', 'Zcchc8', 'Dync1i2', 'Snx27', '4632427E13Rik', 'Nedd8', 'Vcpip1', 'Sel1l', 'Pcm1', 'Smug1', 'Ddx23', 'Cc2d1a', 'Rnaseh2a', 'Cbll1', 'Rab1b', 'Trpc4ap', 'Snx16', 'Gtpbp8', 'Katnal1', 'Ctu1', 'Tmub1', 'Ipo7', '2610001J05Rik', 'Erp44', 'Lcmt1', 'BC003331', 'Mtm1', 'Mrpl42', 'Cdc40', 'Azi2', 'Psmc3', 'Zfp91', 'Atp5g1', 'Tssc4', 'Thyn1', 'Lcorl', 'Spcs2', 'Zfp189', 'Snx14', 'Enox2', 'T…	781	28	28	0.006918	0.077	0.077002	4	0.402326	0.481696	154697492	0.566138	214	0.576428	E
Sin3a	4	'Nr1h2', 'Csnk1g1', 'Fibp', 'Slc39a9', 'Sfswap', 'Srbd1', 'Cbll1', 'Edc4', 'Usp11', 'Hcfc1', 'Topbp1', 'Yme1l1', 'Trappc8', 'Nek9', 'Uspl1', 'D030056L22Rik', 'Synrg', 'Taf2', 'Usp38', 'Cstf3', 'Adam17', 'Fbxo32', '1700084E18Rik', 'Uggt1', 'Shoc2', 'Exoc1', 'Mbd1', 'Serp2', 'C330027C09Rik', 'Zfp180', 'Eif5a2', 'Slc25a14', '4632415L05Rik', 'Spata5', 'Nup214', 'Tpp2', 'Atoh8', '1110037F02Rik', 'Cep1…	1033	32	32	0.007637	0.088516	0.088519	4	0.406103	0.49422	95210456	0.578629	287	0.667903	E
Snai3	5	'Ppm1h', 'Taf3', 'Lef1', 'Snai3', 'Nsg2', 'Cd247', 'Fgf13', 'Serinc2', 'Srpk1', 'Sit1', 'Def6', 'Arv1', 'Rnf144b', 'Cd3g', 'Ptger4', 'Wasl', 'Sh3gl2', 'Ston2', 'Mbp', 'Abcb9', 'Padi4', 'Ano1', 'Churc1', 'Mllt3', 'Ikzf2', 'AI467606', 'Trp53inp1', 'Scamp5', 'Slc6a9', 'Ccnd2', 'Ctse', 'Snx4', 'Bcl11b', 'Sla2', '2200002D01Rik', 'Slc14a1', 'Smg5', 'Nbeal2', 'Rasgrp1', 'Atp6v0a1', 'Stim1', 'Lat', 'Prkc…	67	15	15	0.00446	0.017485	0.017485	4	0.426108	0.473025	361746988	0.352381	37	0.163869	NE
Sox10	3	'Marcksl1', 'Cdc42ep1', 'Ephb3', 'Notch3', 'Pgpep1', 'Plp1', 'Rtkn', 'Dnajb2', 'Myo1b', 'Cdc42ep3', 'Zmiz1', 'Phc2', 'Flna', 'Ralgds', '2610203C20Rik', 'Pcbp4', 'Sox2', 'Serinc2', 'Sema4c', 'Etv6', 'Plekha1', 'Spin1', 'Fgfr1', 'Ngfr', 'Shf', 'Lama5', 'Prss23', 'Rbp1', 'Axin1', 'Cdc42ep4', 'Pfkfb3', 'Hyal2', 'Ttyh1', 'Sdc1', 'Vdr', 'Ptbp2', 'Tle3', 'Ctxn1', 'Hnrnpab', 'Bdnf', 'Amotl1', 'Runx1', 'S…	812	12	12	0.003407	0.027899	0.027898	5	0.381057	0.43526	37104427	0.484848	32	0.231484	E
Sox11	3	'Trim8', 'Tmeff1', 'Foxp1', 'Ppp1r16b', 'Dpysl5', 'Kit', 'Hoxc10', 'Meis1', 'Aph1a', 'Hpgd', 'Phlpp1', 'Pcdh1', 'Ace', 'Dnaic1', 'Pitpnc1', 'Hopx', 'Itga3', 'Frmd4a', 'Smad6', 'Pde1c', 'Carhsp1', 'Trib2', 'Bmpr2', 'Smarca2', 'Upp1', 'Tmcc2', 'Casc4', 'Tek', 'St5', 'Tex14', 'Klhl5', 'Hyal2', 'Impdh1', 'Sox11', 'Apln', 'Nhlrc2', 'Prickle1', 'Tbx3', 'Slco2a1', 'Arl4d', 'Nkd1', 'Afap1l1', 'Ifit3', 'T…	809	9	9	0.003028	0.010162	0.010162	5	0.385301	0.423121	59626537	0.361111	13	0.09262	E
Sox17	1	'Vwf', 'Ptprb', 'Pecam1', 'Tie1', 'Cdh5', 'Cd36', 'Myct1', 'Sdpr', 'Podxl', 'Arap3', 'Apold1', 'Ushbp1', 'Nrarp', 'Ccnyl1', 'Gpihbp1', 'Tinagl1', 'Ppp1r16b', 'Tek', 'E2f7', 'Egfl8', 'Znrf1', 'Itpkb', 'Aplp1', 'Sh3gl3', 'Lrrc8a', '1700084E18Rik', 'Ipo11', 'Fli1', 'Nos3', 'Dock9', 'Spag9', 'Tspan13', 'Pola2', 'Pcdh17', 'Parp9', 'Rapgef2', 'Efnb2', 'Cdkn2aip', 'Rab5c', 'Clec14a', 'Tbcc', 'Dach1', 'H…	333	15	15	0.00427	0.028384	0.028384	4	0.447028	0.491811	118488495	0.00277778	42	0.222972	E
Sox2	5	'Elf3', 'Atp6v1c2', 'Sox2', 'Isl1', 'Casz1', 'Ehf', 'Foxp2', 'Irx2', '2010300C02Rik', 'Plp2', 'Eya2', 'Zfp428', '2900060B14Rik', 'Btbd11', 'Pmel', 'Nr6a1', 'Gtf2ird1', 'Gprc5a', 'Tuft1', 'Acpp', 'Celf4', 'Nr3c1', 'Srf', 'Aldh1a1', 'Notch1', 'Pdlim1', 'Tiam1', 'Gna14', 'Krt19', 'Dcxr', 'Atp1b1', 'Rnd3', 'Gsto1', 'Iffo2', 'Slc15a2', 'Ngfr', 'Clip4', 'Ndufa4l2', 'Hap1', 'Calm3', 'Fbxo32','Acsbg1', '…	769	13	13	0.003921	0.015128	0.015128	4	0.404206	0.447495	200239281	0.487179	38	0.143177	E
Sp1	4	'Sp1', 'Prpf8', 'Eif2ak4', 'Mga', 'Zfp597', 'Dicer1', 'Ccnk', 'Lcorl', 'Zmym2', 'Ppp4r1l-ps', 'Zfp217', 'Rc3h2','Sh2b3', 'Radil', 'Tmem87b', 'Zhx1', 'Sec16a', 'Axin1', 'Cirbp', 'Fchsd1', 'Hdac3', 'AU022252', 'Ctnnbip1', 'Siae', 'Rtf1', 'Lrig2', 'Apeh', 'Cib1', '1110008P14Rik', 'Scyl2', 'Mnt', 'Sntb2', 'Psmd12', 'Smg1', 'Zfand5', 'Afg3l2', 'Cap1', 'Slc2a4', 'Bsdc1', 'Pnpla2', 'Kctd6', 'Otud5', 'Ph…	305	23	23	0.005862	0.071997	0.071999	5	0.366525	0.447399	72954277	0.652174	165	0.522847	E
Sp3	4	'Bola2', 'Ccng2', 'Msh5', 'Sertad3', 'Hist1h4d', 'Mnt', 'Irf2', 'Tnks', 'Zeb2', 'Fgf13', 'Epc1', 'Sdccag8', 'Stag1', 'Rbm28', 'Hnrnpul1', 'Tex2', 'Oxr1', 'Ywhab', 'Calcoco1', 'Coro2a', 'Wdr44', 'Mkln1', 'Ern1', 'Usp15', 'Fmr1', 'Nipbl', 'Sin3a', 'Thoc2', 'Sf3b4', 'Ing1', 'Cep120', 'Gtpbp2', 'Sesn2', 'Cep57l1', 'Mis12', 'Atf7ip', 'Med30', 'Top2b', 'Polr3gl', 'Spen', 'Casp8ap2', 'Trip4', 'Tom1', 'B…	351	32	32	0.007325	0.116344	0.116347	4	0.406103	0.495183	48607501	0.608871	302	0.829228	E
Sp4	4	'Zfhx2', 'Inhbb', 'Ddx17', 'Rbm27', 'Ythdc1', 'Mepce', 'Sin3a', 'Cdk12', 'Herc1', 'Chd2', 'Epc1', 'Zfp800', 'Ino80', 'Nipbl', 'Chd3', 'Mex3a', 'Ankrd12', 'Fam109b', 'Rprd2', 'Cnot4', 'Rfx3', 'Arid1a', 'Baz2b', 'Rsf1', 'Wdr44', 'Syncrip', 'Wnk1', 'Tle4', 'Atf7ip', 'Rock1', 'Hist4h4', 'Gpatch8', 'Zmym2', 'Gnl3l', 'Kntc1', 'Zfx', 'Taf1', 'Shprh', 'Cdk19', 'Atm', 'Npat', 'Cdc14a', 'Stag2', 'Numa1', '…	223	25	25	0.005857	0.096344	0.096346	5	0.394977	0.472736	30573654	0.696667	209	0.681407	E
Spib	4	'Zfp668', 'Tnpo3', 'Pik3r4', 'Epn1', 'Arpc2', 'Mgat1', 'Gpsm3', 'Sept1', 'Trip4', 'Gas5', 'Slx1b', 'Bola2', 'C2cd3', 'Dok3', 'Lzic', 'Rgs14', 'Ptpn1', 'Cdk13', 'Rrnad1', 'Arpc5l', '1700084E18Rik', 'Arhgap27', 'Mtmr4', 'Ap1m1', 'Chtf8', 'Dgkz', 'Lpxn', 'Srsf5', 'Dapp1', 'Zkscan6', 'Ccr7', 'Irf2', 'Fem1a', 'Arf6', 'Uvrag', 'Nol6', 'Zranb3', 'Erp44', 'Trim35', 'Kdm3b', 'Rab11fip2', 'Arhgef3', 'Fcgr2…	2500	33	33	0.007525	0.128828	0.12883	5	0.422983	0.511272	149003549	0.600379	317	0.88944	NE
Srebf1	3	'Dolpp1', 'Hsp90b1', 'Mtmr4', 'P4hb', 'Hspa5', 'Rnf181', 'Osbp', 'Mvk', 'Mmab', 'Paip2b', 'Arrdc4', 'Shc1', 'Far1', 'Rrbp1', 'Arntl', 'Tysnd1', 'Fdft1', 'Spsb3', 'Hook1', 'Slc25a42', 'Plcxd2', 'Dcaf11', 'Os9', 'Fdps', 'Hsd17b12', 'F11r', 'Aldh6a1', 'Iqcd', 'Reep6', 'Rabl3', 'Gtf2e1', 'Manf', '5430416N02Rik', 'Lin52', 'Epm2aip1', 'Calr', 'Wbp1', 'Syvn1', 'Kdm4a', 'Nup88', 'Sdf2l1', '0610007P14Rik'…	1480	19	19	0.005333	0.015366	0.015366	5	0.396789	0.460116	61572568	0.602339	103	0.180132	E
Srf	3	'Srf', 'Pkdcc', 'Vcl', 'Tpm1', 'Tnnt2', 'Krt19', 'Klf6', 'Fhl2', 'Myl7', 'Cdc14a', 'Epas1', 'Id4', 'Ptgds', 'Prrc2a', 'Edn1', 'Sh3bgr', 'Bbx', 'AI837181', 'Drap1', 'Lemd2', 'Cd24a', 'Espn', 'Npy', 'Sox2', 'Atp6v1c2', 'Prlr', 'Atp1b1', 'Pde1c', 'Dusp5', 'Egr2', 'Foxp2', 'Kcnk3', 'Arhgap1', 'Dmd', 'Ckm', 'Wisp1', 'Mmp15', 'S100g', 'Adcy6', 'Sspn', 'Ptpn21', 'Acpp', 'Carns1', 'Mapkapk2', 'Cited1', '…	337	20	20	0.004883	0.064476	0.064473	5	0.387025	0.459152	45413359	0.678947	129	0.502364	E
Stat1	4	'Rtp4', 'Ifit3', 'B2m', 'Usp18', 'Bst2', 'Zbp1', 'Irf2', 'Parp14', 'Cybb', 'Oasl1', 'Ggps1', 'Polr2a', 'Gripap1', 'Cd274', 'Tcirg1', 'Uba7', 'Ccnt2', 'Arhgap30', 'Fli1', 'Dhx29', 'Serp1', 'Ccl5', 'Gsdmd', 'Cd74', 'Rbck1', 'Xaf1', 'H2-K1', 'Tor3a', 'Evl', 'Rab19', 'Oas2', 'Fbxl12', 'H2-K2', 'Fyb', 'Erap1', 'Wars', 'Dclre1c', 'Fam26f', 'Zfp710', 'H2-M3', 'Stx17', 'Nsun6', 'Bbx', 'H2-D1', 'H2-Q6', '…	3516	34	34	0.007542	0.133751	0.133754	5	0.42928	0.518015	118260859	0.590018	331	0.923016	E
Stat3	1	'Gadd45b', 'Sphk1', 'March5', 'Stat3', 'Taf4b', 'Pprc1', 'Wac', 'Cebpb', 'Crem', 'Bcl3', 'Csrnp1', 'Casp4', 'Ifrd1', 'Tnfaip3', 'Pde4b', 'Itpkc', 'Rara', 'Smox', 'Pcdh17', 'Map2k3', 'Kdm6b', 'Flnc', 'Junb', 'Rela', 'Lmna', 'Hmox1', 'Lamc1', 'Bag3', 'Calm1', 'Ahnak', 'Ctnnal1', 'Mapk6', 'Vim', 'Igfbp6', 'Cyth3', 'Elk3', 'Arc', 'Tnfrsf12a', 'P2rx7', 'Aff1', 'Zfp36', 'Eif5', 'Ptp4a2', 'Slc38a2', 'It…	1284	37	37	0.008126	0.126724	0.126721	4	0.455263	0.541908	148248691	0.540541	360	0.955463	E
Stat5a	4	'Stat5a', 'Stat5b', 'Zfp664', 'Amz2', 'Satb1', 'Bhlhe41', 'Neto2', 'Odc1', 'Ube2j2', 'Tnip1', 'Batf', 'Tmem86a', 'Pcgf5', 'Vps37b', 'Mlph','Rab13', 'Bcl6', 'Tle3', 'Kdm3a', 'Cnot4', 'Ino80b', 'Etv6', 'Stat5a', 'Mbtd1', 'BC005537', 'Zfp286', 'Icam1', 'Maff', 'Ada', 'Muc1', 'Tead3', 'Wipf1', 'Nup153', 'Rpf2', 'Lmnb1', 'Anks1', 'Nr1h2', 'Dbp', 'Scnm1', 'Med29', 'Dnaja1', 'Vps53', 'Pars2', 'Rps27a', …	204	10	10	0.002978	0.02705	0.02705	4	0.422983	0.460019	74369499	0.577778	26	0.196253	NE
Stat5b	4	'Stat5a', 'Stat5b', 'Tbc1d4', 'Lrig1', 'Rara', 'Dusp5', 'Satb1', 'Dip2c', 'Fosl2', 'Rnf19a', 'Socs1', 'Tpt1', 'Fsd1l', 'Batf', 'Pcgf5', '5730508B09Rik', 'Ikzf2', 'Zfp592', 'Orai1', 'Rnf7', 'Prkch', 'Odc1', 'Tnfrsf9', 'Amz2', 'Fas', 'Neto2', 'Elovl6', 'Pja1', 'Tox','Cd4', 'Cd247', 'Stat5b', 'Txk', 'Skap1', 'Bcl11b', 'Phospho2', 'Det1', 'Zfp260', 'Efr3a', 'Camkk1', 'H13', 'Vamp1', 'Itk', 'Dusp10', …	119	12	12	0.003403	0.034449	0.03445	4	0.42402	0.465318	53085347	0.575758	38	0.24599	NE
Stat6	4	'Arhgap25', 'Stat6', 'Cdipt', 'Alox5ap', 'Pik3r5', 'Apobr', 'Pan3', 'C1qa', 'Fcgr4', 'Cybb', 'Fcer1g', 'Rpl34', 'Klhl28', 'Plek', 'Plekhg1', 'Dok3', 'Grb2', '6530402F18Rik', 'Cd2', 'Ncf2', 'Bcl2a1b', 'Aph1a', 'Il1rn', 'Bcl2a1a', 'Dock2', 'Lcp2', 'Atxn7l3', 'Nckap1l', 'Fbxo28', 'Dr1', 'Pi4kb', 'Zfp710', 'M6pr', 'Bcl2a1d', 'Was', 'Nfam1', 'Kcnk6', 'Rpl34-ps1', 'Irf2', 'Tmem181a', 'Ffar2', 'Rab19', …	108	19	19	0.004633	0.067	0.067001	5	0.39229	0.45395	1197576	0.736842	126	0.463955	NE
Taf1	4	'Tlk1', 'Ddx6', 'Nipbl', 'Zc3h4', 'Arid1a', 'Cnot7', 'Vps37a', 'Zmiz1', 'Ddx17', 'Pum2', 'Ccar1', 'Zzef1', 'Pja2', 'Scaf11', 'Erlec1', 'Tab2', 'Rc3h2', 'Lin54', 'Ubtf', 'Pdzd8', 'Htatsf1', 'Cggbp1', 'Rprd1b', 'Nup153', 'Cdk13', 'Ehd3', 'Gtf2a1', 'Snap29', 'Ppig', 'Pds5a', 'Arid1b', 'Hnrnpul1', 'Uso1', 'Sfswap', 'Hnrnpa3', 'Cdk5rap2', 'Clock', 'Usp47', 'Hnrnpa2b1', 'Hcfc1', 'Usp34', 'Cdc25b', 'Gnp…	3064	34	34	0.008278	0.092939	0.092942	4	0.384444	0.485549	163942453	0.527629	296	0.694385	NaN
Taf7	5	'Tbcc', 'Cdkn2aip', 'Kitl', 'Epas1', 'Srsf2', 'Sgk1', 'Klf7', 'Ddx5', 'Lims2', 'Spry4', 'Col13a1', 'Ehd1', 'Ccnyl1', 'Gabpb1', 'Adamts1', 'Sez6l2', 'Tspan13', 'Mapre1', 'Calm1', 'Gch1', 'Prelid2', 'Ppp1r10', 'Elf1', 'Chrnb1', 'Fli1', 'Flt1', 'Nasp', 'Stambpl1', 'Ppfibp1', 'Arid3a', 'Icam1', 'Smad6', 'Itga6', 'Ptprg', 'Gdf15', 'Mgll', 'Rgs16', 'Car8', 'Prkd2', 'Tnf', 'Srsf7', 'H3f3b', 'Ddit4', 'Pl…	427	15	15	0.004359	0.021986	0.021987	4	0.426108	0.47158	320231852	0.466667	49	0.187933	E
Tal1	5	'Lmo2', 'Epor', 'Klf1', 'Sox17', 'Plvap', 'Nos3', 'Myct1', 'Mgll', 'Egfl7', 'Hemgn', 'Cdh5', 'Arhgap31', 'Pcdh17', 'Emcn', 'Cd93', 'Herc1', 'Pcp4l1', 'Car1', 'Lpar6', 'Stab1', 'Sez6l2', 'Arrb1', 'Stmn2', 'Cmpk2', 'Fryl', 'Cpox', 'Slc43a1', 'Pcyt1b', 'Vwf', 'Alas2', 'Mkl2', 'Icam2', 'Itga2b', 'Rnf123', 'Nrp1', 'Rffl', 'Sdpr', 'Cbfa2t3', 'Stox2', 'Lyve1', 'Edn1', 'Apbb2', 'Tspan2', 'Cdh13', 'Znfx1'…	771	12	12	0.003666	0.01645	0.01645	5	0.384444	0.426012	70419382	0.530303	35	0.142433	E
Tbx2	3	'Tial1', 'Cdk5', 'Ncln', 'Prcc', 'Lamtor2', 'Rpgrip1l', '1110004F10Rik', 'Dync1i2', 'Unk', 'Aamp', 'Pnkd', 'Qtrtd1', 'Zc4h2', 'Snapc3', 'Arv1', 'Fyco1', 'Hspa13', 'Vcpip1', 'Ppp1r12b', 'Slc35b4', 'Pcm1', 'Akirin2', 'Napb', 'Actr1a', 'Calcoco1', 'Itpr1', 'Nutf2', 'Smug1', 'Sdccag8', 'Plekha1', 'Ddx49', 'Zmat5', 'Daam1', 'Pdcd10', 'Edem3', 'Tmem115', 'Fbf1', 'Tmtc3', 'Pacrg', 'Hexim2', 'Srprb', 'Ir…	864	20	20	0.005298	0.031303	0.031301	5	0.387892	0.453661	49615217	0.631579	120	0.295784	E
Tcf12	4	'Ilf3', 'Ubn1', 'Ssr1', 'Cbx6', 'Trpm7', 'Zzz3', 'Dnmt3a', 'Mbtd1', 'Ubap2', 'Fmr1', 'Slc43a1', 'Brdt', 'Bptf', 'Lztfl1', 'Gpr19', 'Pkn2', 'Ptbp1', 'Tbcel', 'Actn1', 'Fam195b', 'Atf2', 'Krtcap2', 'Eif1b', 'Pak3', 'Dtx3', 'Ypel5', 'Klhl22', 'Hnrnph3', 'Eef2k', 'Fam168b', 'Aldh18a1', 'Nme2', 'Mxd4', 'Parp6', 'Fam76a', 'Cbx5', 'Cdk20', 'Cdv3', 'Cad', 'Aspscr1', 'Ube4b', 'Chd4', 'Hhip', 'Srek1', 'Zbt…	72	3	3	0.001513	0.007575	0.007575	5	0.281759	0.320231	0	1	3	0.057763	E
Tcf7	4	'Satb1', 'Bcl11b', 'Cd247', 'Lef1', 'Skap1', 'Tox', 'Dusp10', 'Cd28', 'Itk', 'Fyb', 'Sla2', 'Sh2d1a', 'Tcf7', 'Peli1', 'Cd4', 'Il7r', 'Prkcq', 'Cd96','Satb1', 'Bcl11b', 'Cd247', 'Ssbp2', 'Gata3', 'Lef1', 'Skap1', 'Tox', 'Cd28', 'Itk', 'Sla2', 'Sh2d1a', 'Tcf7', 'Prkcq', 'Cd4', 'Znrf3', 'Ccr9','Lef1', 'Tcf7', 'Nebl', 'Bcl11b', 'Il7r', 'Cd4', 'Sh2d1a', 'Prkcq', 'Satb1', 'Sept1', 'Ccr9'	46	19	19	0.004798	0.064671	0.064673	4	0.421951	0.478324	156960987	0.590643	101	0.457667	NE
Tcf7l2	3	'Sulf2', 'Tcf7l2', 'Svil', 'Il18', 'Arrdc3', 'Tbxas1', 'Ctnnd1', 'Il13ra1', 'Dirc2', 'Dync1h1', 'Mtus1','Gtpbp2', '2200002D01Rik', 'Sdcbp2', 'Heph', 'Tmed10', 'Espn', 'Slc20a1', 'Plec', 'Rtn4', 'Itpkc', 'Anxa1', 'Junb', 'Bag3', 'Pkp3', 'Tac1', 'Lgals3', 'Crk', 'Epha2', 'Slc2a1', 'Ipo5', 'Ssfa2', 'Abhd2', 'Sdc4', 'Ctnnal1', 'Psmd11', 'Ap1s1', 'Atp1b1', 'Mafg', 'Dusp7', 'Gtf2ird1', 'F3', 'Hcfc1r1',…	588	9	9	0.002798	0.021772	0.021771	5	0.402326	0.445472	41471986	0.00347222	18	0.18417	E
Tead2	3	'Vcl', 'Sh2b3', 'Lman1', 'Tmem5', 'Znrf3', 'Cyth2', 'Unc13b', 'Tspan17', 'Leprot', 'Prpf40b', 'Hdac3', 'Pcbp3', 'Chd6', 'Mospd1', 'Fhod1', 'Slc9a5', 'Ephb3', 'Klhl26', 'Mapk8', 'Sgk1', 'Pdlim7', 'Deptor', 'Stx6', 'Eepd1', 'Rhbdf2', 'Inpp5a', 'Papolg', 'Tsen34', 'B4galt1', 'Slc1a5', 'Acer2', 'Grasp', 'Ankrd27', 'Tmem158', 'Mnt', 'Rab3a', 'Sntb2', 'Psmd12', 'Zfp319', 'Xpnpep1', 'Sertad1', 'Kdr', 'C…	1308	21	21	0.00586	0.021101	0.146528	5	0.416867	0.47948	341029506	0.366667	77	0.218176	E
Tead3	3	'Wtip', 'Ddr1', 'Tmem125', 'Cyr61', 'Smo', 'Fzd7', 'Rhbdf1', 'Smarcd3', 'Ppfibp1', 'Erbb2', 'Trip6', 'Map1lc3a', 'Dlg3', 'Plxnb1', 'Meis2', 'Usp2', 'Cacna1a', 'Csdc2', 'Steap4', 'Angptl4', 'Tead3', 'Otud1', 'Bmpr1a', 'Nr1d1', 'Cblc', 'Maml1', 'Nr2f2', 'Palld', 'P4ha3', 'Ntm', 'Dnajb4', 'Tln1', 'Plekhh3', 'Lrrc41', 'Tyro3', 'Epn2', 'Arhgap32', 'Pfkfb2', 'Metap1d', 'Ptpn3', 'Ptms', 'Dip2c', 'Ptx3',…	182	19	19	0.005041	0.03103	0.031029	6	0.368085	0.442197	29719345	0.54386	93	0.29345	NaN
Tead4	5	'Tspan13', 'Nrarp', 'Tnfrsf23', 'Rac1', 'Cd36', 'Tinagl1', 'Cdkn2a', 'Tead4', '4921507P07Rik', 'Kbtbd2', 'Nus1', 'Tmem88', 'N4bp3', 'Efna1', 'Samd5', 'Tcf15', 'Dok4', 'Cav2', 'Spns2', 'Scyl2', 'Ehd1','Tpm1', 'Tspan13', 'Sgk1', 'Bmpr2', 'Ctnna1', 'Tmem88', 'Amotl2', 'Sympk', 'Trim8', 'Kti12', 'Lmo7', 'Atxn1', 'Dusp6', 'Cyr61', 'Msrb3', 'Ablim1', 'Calm1', 'Upp1', 'Wwc2', 'Fam171a2', 'Ppfibp1', 'Klf…	333	16	16	0.004764	0.016752	0.016752	5	0.437975	0.486705	19913257	0.283333	34	0.155847	E
Tef	3	'Abhd11', 'Per2', 'Fam131a', 'Tead1', 'Atp6v0c', 'Ak4', 'BC048403', 'Aktip', 'Dctn4', 'D5Ertd579e', 'Tle3', 'Ube2h', 'Tmem175', 'Nr1d2', 'Csnk1g2', 'Dpm1', 'Trps1', 'Jmy', 'Efr3a', 'Bcl6', 'Sox13', 'Ptprs', 'Galnt11', 'Lyrm1', 'Adarb1', 'Creld1', 'Huwe1', 'Nbr1', 'Pard6a', 'Tnrc18', 'Myl6', 'Per3', 'Por', 'Per1', 'Myh10', 'Trak1', 'Ndufb6', 'Papd7', 'Eif4a2', 'Rab9', 'Zbtb33', 'Zfp523', 'Fgfbp3',…	493	12	12	0.003696	0.008909	0.008908	6	0.346693	0.402408	7988634	0.742424	49	0.111401	NE
Tfdp1	4	'E2f8', 'E2f1', 'Msh5', 'Pola1', 'Ncapg', 'Stag1', 'Kntc1', 'Tcf19', 'Rbl1', 'Lta4h', 'Hist1h1e', 'Hist1h2bm', 'Hist1h2bj', 'Hist1h2ag', 'Cdc25a', 'Hist1h3c', 'Zw10', 'Xkr5', 'Hist1h3g', 'Zfp438', 'Cntln', 'E2f7', 'Hist1h2bb', 'Iqgap3', 'Hist1h2an', 'Mki67', 'Dtl', 'Ccne2', 'Rfc5', 'Arhgap19', 'Pgp', 'Hist1h1b', 'Lrr1', 'BC030867', 'Chaf1a', 'Zfp711', 'Smc2', 'Tesk2', 'Brip1', 'Kif11', 'Hist1h4h'…	1862	23	23	0.005891	0.049522	0.049523	4	0.418886	0.481696	104990603	0.592885	150	0.39252	E
Tfe3	1	'Picalm', 'Bhlhe40', 'Gabarap', 'Tom1', 'Atp2b1', 'Atp6v1a', 'Sirpa', 'Hbp1', 'Hdac5', 'Dirc2', 'Mafg', 'Runx1', 'Lox', 'Tmcc1', 'Dusp3', 'Sox10', 'Kbtbd2', 'Mdfic', 'Ap1s2', 'Dpysl4', 'Tle3', 'Skap2', 'Tet2', 'Dab2', 'Trak1', 'Gpnmb', 'Mum1l1', 'Dennd5a', 'Spg20', 'Vwa5a', 'Sin3a', 'Ctsk', 'Mlph', 'Fnip1', 'Elf4', 'Rara', 'Fam110b', 'Fhad1', 'Snx16', 'Slc7a11', 'Etv5', 'Ddit3', 'Zbtb2', 'Rbms1',…	684	12	12	0.003475	0.026222	0.026221	5	0.393182	0.444412	41431951	0.378788	25	0.203203	NaN
Tgif1	1	'Vps37b', 'Dusp1', 'Ell2', 'Josd1', 'Cnnm4', 'Ppp2ca', 'Tmem59l', 'Zfp593', 'Btg2', 'Senp2', 'Nup98', 'Areg', 'Trib1', 'Relb', 'Gas5', 'Usp36', 'Dnttip1', '9530068E07Rik', 'Opa3', 'Zbtb11', 'Nr4a2', 'Kif5c', 'Gprc5a', 'Sidt2', 'Taf4b', 'Cxcl16', 'Maff', 'Golph3', 'Creb3l2', 'Rcan1', 'Fn1', 'Ppp1r15a', 'Cldn7', 'Arl5b', 'Ubn1', 'Ccdc86', 'Sik3', 'Ntrk2', 'Fbxo33', 'Cstf3', 'Foxp2', 'Epha2', 'Wsb1'…	978	32	32	0.007159	0.111156	0.111153	4	0.433584	0.515414	89497789	0.606855	301	0.840065	E
Trp53	4	'Banp', 'Fbxo46', '1110004F10Rik', 'Zfp444', 'Snapc3', 'Gtf2h4', 'Phf23', 'Actr1a', 'Nop14', 'Ddx23', 'Cwc22', 'Bub3', 'Ahsa1', 'Lmnb2', 'Pde6d', 'Arid4b', 'Wdr12', 'Rps27a', 'Clp1', 'Vcpip1', 'Hscb', 'Chek2', 'Sf3b2', 'Chchd3', 'Ddx49', 'Abi1', 'Arv1', 'Akirin2', 'Zfp277', 'Spcs2', 'Pa2g4', 'Srrm2', '9130401M01Rik', 'Ints9', '2210016L21Rik', 'Hirip3', 'Ino80e', 'Serbp1', 'Abcf2', 'Ube2n', 'Men1'…	1116	23	23	0.006168	0.040976	0.040977	4	0.419903	0.481214	108836156	0.501976	127	0.335254	E
Usf1	4	'Ubap2l', 'Tmem55b', 'Fam118b', 'Zfp62', 'Nagpa', 'Coro1b', 'Thrap3', 'Ostm1', 'Ccdc115', 'Nae1', 'Tor3a', '4933434E20Rik', 'Ube2q1', 'Kdm4c', 'Vps33a', 'Rpusd4', 'Synrg', '1110059E24Rik', 'Fam192a', 'Hps3', 'Commd8', 'Vps16', 'Taf6l', 'Akap10', 'Git2', 'Capza2', 'Taf8', 'Slc35a5', 'Neurl2', 'Ctsa', 'Zfp292', 'Nsmce2', 'Vps26a', 'Gigyf1', 'Pop7', 'Dvl2', 'Hnrnph2', 'Ptch1', 'Epc1', 'Dhx35', 'Orai…	1230	32	32	0.007501	0.114304	0.114307	5	0.405152	0.497303	105929765	0.574597	285	0.811705	NE
Usf2	4	'Amdhd2', 'Fam134a', 'Tmem55b', 'Atg3', 'Dvl2', 'Neurl2', 'Slc35a5', 'Ube2q1', 'Mfsd1', 'Fam118b', 'Serf2', 'Dhx35', 'Mcoln1', 'Cuta', 'Atp6v1h', 'Vps33a', 'Snx2', 'Uvrag', 'Tbcel', 'Orai2', 'Slc38a7', 'Cry1', 'Bhlhe41', 'Bloc1s3', 'Gtf2h1', 'Scamp3', 'Mfsd7c', 'Pias4', 'Pld3', 'Zfp438', 'Rspry1', 'Ubxn1', 'Bmp2k', 'Foxm1', '1110059E24Rik', 'Lztfl1', 'Plcg2', 'Prkar2b', 'Gnb2', 'Dnajc16', 'Khk', …	1106	10	10	0.002863	0.030879	0.030879	5	0.343936	0.388921	0.705803	0.888889	40	0.216937	E
Xbp1	3	'Ube2h', 'Amdhd2', 'Dusp1', 'Ube2b', 'Picalm', 'Pdia5', 'Osbp', 'Atg3', 'Tmem39a', 'Napa', 'Sec16b', 'Mthfr', 'Gmppb', 'Tmem214', 'Mcoln1', 'Scfd1', 'Ssr1', 'Gnptg', 'Uso1', 'Tmed2', 'Rab21', 'Vps33a', 'Ssr4', 'Pdp1', 'Srpr', 'Sec63', 'Sec24c', 'Golga1', 'Klhl12', 'Cuta', 'Nup98', 'Morf4l2', 'Clasp2', 'Asb3', 'Stx5a', 'Mfsd1', 'Nf1', 'Arcn1', 'Tm9sf3', 'Slc35b2', 'Tmem55b', 'Usp31', 'Tiprl', 'Bro…	3482	27	27	0.006286	0.083289	0.083287	5	0.42402	0.500385	122920105	0.57265	201	0.668365	E
Yy1	4	'Hcfc1', 'Cdk5rap2', 'Zfc3h1', 'Rbm25', 'Phf8', 'Luc7l3', 'Ptpn4', 'Pip4k2b', 'Map3k4', 'Npm1', 'Fiz1', 'Map2k5', 'Rps6ka3', 'Zzef1', 'Dido1', 'Srrm2', 'Naa15', 'Sart3', 'Baz1b', 'Stag1', 'Usp34', 'Brd4', 'Htatsf1', 'Rps29', 'Zfp644', 'Casc3', 'Cstf2t', 'Bptf', 'R3hdm1', 'Sugt1', 'Fbxl18', 'Rps27', 'Ndufs2', 'Zmym4', 'Ylpm1', 'Nucks1', 'Rock1', 'Mff', 'Hnrnpul1', 'Snrpa', 'Zbtb11', 'Rmi1', 'Zbtb3…	924	29	29	0.006907	0.094112	0.094114	4	0.381898	0.473507	40525481	0.623153	253	0.681977	E

## Sheet: RegulonNetworkFeaturesLinks
Regulon1	Regulon2	InStringDB
Arid3a	Bach1	FALSE
Arid3a	Cebpa	TRUE
Arid3a	Cebpb	TRUE
Arid3a	Cebpd	FALSE
Arid3a	Cebpe	FALSE
Arid3a	E2f1	TRUE
Arid3a	E2f2	TRUE
Arid3a	E2f7	FALSE
Arid3a	Elf4	FALSE
Arid3a	Etv3	FALSE
Arid3a	Fli1	FALSE
Arid3a	Ikzf1	FALSE
Arid3a	Irf5	FALSE
Arid3a	Irf7	FALSE
Arid3a	Irf8	FALSE
Arid3a	Mafg	TRUE
Arid3a	Mxi1	TRUE
Arid3a	Nfe2	TRUE
Arid3a	Nr3c1	TRUE
Arid3a	Rara	FALSE
Arid3a	Stat1	TRUE
Arid3a	Stat6	FALSE
Arid3a	Tfdp1	TRUE
Arid3a	Usf2	FALSE
Bach1	Batf	TRUE
Bach1	Bcl3	FALSE
Bach1	Cebpa	FALSE
Bach1	Cebpb	TRUE
Bach1	Crem	FALSE
Bach1	Etv3	FALSE
Bach1	Fosl2	FALSE
Bach1	Irf5	FALSE
Bach1	Irf7	FALSE
Bach1	Irf8	FALSE
Bach1	Mafb	TRUE
Bach1	Mef2a	FALSE
Bach1	Mxi1	TRUE
Bach1	Nfil3	FALSE
Bach1	Nfkb2	FALSE
Bach1	Rara	FALSE
Bach1	Rel	FALSE
Bach1	Rela	FALSE
Bach1	Relb	FALSE
Bach1	Stat3	FALSE
Bach1	Stat6	FALSE
Bach1	Tfe3	FALSE
Cebpa	Bhlhe41	TRUE
Cebpa	Cebpe	TRUE
Cebpa	Elf4	TRUE
Cebpa	Etv3	FALSE
Cebpa	Foxa2	TRUE
Cebpa	Irf5	TRUE
Cebpa	Irf8	TRUE
Cebpa	Klf15	TRUE
Cebpa	Mafb	TRUE
Cebpa	Mef2a	TRUE
Cebpa	Mitf	FALSE
Cebpa	Mxi1	TRUE
Cebpa	Nfe2	TRUE
Cebpa	Rxra	TRUE
Cebpa	Srebf1	TRUE
Cebpa	Tfe3	FALSE
Cebpb	Atf4	TRUE
Cebpb	Bcl3	TRUE
Cebpb	Cebpd	FALSE
Cebpb	Crem	TRUE
Cebpb	Ddit3	TRUE
Cebpb	Egr1	TRUE
Cebpb	Egr2	TRUE
Cebpb	Etv3	FALSE
Cebpb	Fos	TRUE
Cebpb	Fosb	TRUE
Cebpb	Fosl2	TRUE
Cebpb	Irf1	TRUE
Cebpb	Irf5	FALSE
Cebpb	Irf7	TRUE
Cebpb	Junb	TRUE
Cebpb	Jund	TRUE
Cebpb	Maff	TRUE
Cebpb	Mafg	TRUE
Cebpb	Mafk	TRUE
Cebpb	Mitf	FALSE
Cebpb	Myc	TRUE
Cebpb	Nfil3	TRUE
Cebpb	Nr1h3	TRUE
Cebpb	Rara	TRUE
Cebpb	Relb	TRUE
Cebpb	Stat3	TRUE
Cebpb	Tfe3	FALSE
Cebpb	Tgif1	TRUE
Cebpb	Xbp1	TRUE
Cebpd	Cebpe	FALSE
Cebpd	Creb3l1	FALSE
Cebpd	Ddit3	FALSE
Cebpd	E2f2	FALSE
Cebpd	Egr1	FALSE
Cebpd	Egr2	FALSE
Cebpd	Elf4	FALSE
Cebpd	Fli1	FALSE
Cebpd	Fosb	FALSE
Cebpd	Fosl2	FALSE
Cebpd	Gli2	FALSE
Cebpd	Junb	FALSE
Cebpd	Jund	FALSE
Cebpd	Mafg	FALSE
Cebpd	Mxi1	FALSE
Cebpd	Myc	FALSE
Cebpd	Nfatc4	FALSE
Cebpd	Nfe2	FALSE
Cebpd	Nfia	FALSE
Cebpd	Nfic	FALSE
Cebpd	Nfil3	FALSE
Cebpd	Nr1h3	FALSE
Cebpd	Nr3c1	FALSE
Cebpd	Rela	FALSE
Cebpd	Stat3	FALSE
Cebpd	Xbp1	FALSE
Cebpe	E2f1	TRUE
Cebpe	E2f2	TRUE
Cebpe	E2f7	FALSE
Cebpe	Elf4	FALSE
Cebpe	Fli1	FALSE
Cebpe	Gfi1	TRUE
Cebpe	Gmeb1	FALSE
Cebpe	Hcfc1	FALSE
Cebpe	Ikzf1	TRUE
Cebpe	Irf8	TRUE
Cebpe	Mafg	TRUE
Cebpe	Mxi1	FALSE
Cebpe	Nfe2	FALSE
Cebpe	Nr2c2	FALSE
Cebpe	Nr3c1	TRUE
Cebpe	Rara	TRUE
Cebpe	Stat6	TRUE
Cebpe	Tfdp1	FALSE
Cebpe	Usf2	FALSE
E2f1	Ctcf	TRUE
E2f1	E2f2	TRUE
E2f1	E2f4	TRUE
E2f1	E2f6	TRUE
E2f1	E2f7	TRUE
E2f1	Elf4	FALSE
E2f1	Gabpa	TRUE
E2f1	Gfi1	FALSE
E2f1	Gmeb1	FALSE
E2f1	Gtf2b	TRUE
E2f1	Hcfc1	TRUE
E2f1	Ikzf1	FALSE
E2f1	Klf1	FALSE
E2f1	Mxi1	FALSE
E2f1	Nfe2	FALSE
E2f1	Nfya	TRUE
E2f1	Nfyb	TRUE
E2f1	Nr2c2	FALSE
E2f1	Patz1	FALSE
E2f1	Sin3a	TRUE
E2f1	Taf1	TRUE
E2f1	Tal1	TRUE
E2f1	Tfdp1	TRUE
E2f1	Trp53	TRUE
E2f2	Ctcf	TRUE
E2f2	E2f4	TRUE
E2f2	E2f7	TRUE
E2f2	Elf4	TRUE
E2f2	Fli1	FALSE
E2f2	Gabpa	FALSE
E2f2	Gfi1	FALSE
E2f2	Gmeb1	FALSE
E2f2	Gtf2b	FALSE
E2f2	Hcfc1	TRUE
E2f2	Ikzf1	FALSE
E2f2	Irf8	FALSE
E2f2	Mafg	FALSE
E2f2	Mxi1	FALSE
E2f2	Nfe2	FALSE
E2f2	Nfya	TRUE
E2f2	Nfyb	TRUE
E2f2	Nr2c2	FALSE
E2f2	Nr3c1	FALSE
E2f2	Patz1	FALSE
E2f2	Pml	FALSE
E2f2	Sin3a	TRUE
E2f2	Sp3	FALSE
E2f2	Tfdp1	TRUE
E2f7	Cebpz	FALSE
E2f7	Ctcf	FALSE
E2f7	E2f4	TRUE
E2f7	E2f6	TRUE
E2f7	Gabpa	FALSE
E2f7	Gfi1	FALSE
E2f7	Gmeb1	FALSE
E2f7	Gtf2b	FALSE
E2f7	Hcfc1	TRUE
E2f7	Hdac2	TRUE
E2f7	Klf1	FALSE
E2f7	Nfe2	FALSE
E2f7	Nfya	TRUE
E2f7	Nfyb	FALSE
E2f7	Rest	FALSE
E2f7	Sin3a	FALSE
E2f7	Sox2	FALSE
E2f7	Taf1	FALSE
E2f7	Taf7	FALSE
E2f7	Tal1	FALSE
E2f7	Tfdp1	TRUE
E2f7	Trp53	TRUE
Elf4	Batf	TRUE
Elf4	Elf1	FALSE
Elf4	Ets1	TRUE
Elf4	Etv3	TRUE
Elf4	Fli1	TRUE
Elf4	Gfi1	TRUE
Elf4	Hcfc1	FALSE
Elf4	Ikzf1	TRUE
Elf4	Irf2	TRUE
Elf4	Irf5	FALSE
Elf4	Irf7	TRUE
Elf4	Irf8	TRUE
Elf4	Irf9	FALSE
Elf4	Mafg	FALSE
Elf4	Mxi1	FALSE
Elf4	Nfe2	FALSE
Elf4	Nr2c2	FALSE
Elf4	Nr3c1	FALSE
Elf4	Pml	TRUE
Elf4	Pou2af1	FALSE
Elf4	Rara	TRUE
Elf4	Rel	TRUE
Elf4	Runx3	TRUE
Elf4	Spib	TRUE
Elf4	Stat1	TRUE
Elf4	Stat6	TRUE
Elf4	Usf2	FALSE
Etv3	Batf	FALSE
Etv3	Bcl3	TRUE
Etv3	Crem	FALSE
Etv3	Elf1	TRUE
Etv3	Ets1	TRUE
Etv3	Fli1	FALSE
Etv3	Ikzf1	FALSE
Etv3	Irf1	FALSE
Etv3	Irf2	FALSE
Etv3	Irf5	FALSE
Etv3	Irf7	TRUE
Etv3	Irf8	TRUE
Etv3	Irf9	FALSE
Etv3	Mafb	FALSE
Etv3	Mxi1	FALSE
Etv3	Nfil3	TRUE
Etv3	Nfkb2	TRUE
Etv3	Rara	FALSE
Etv3	Rel	TRUE
Etv3	Relb	TRUE
Etv3	Runx3	TRUE
Etv3	Spib	TRUE
Etv3	Stat1	FALSE
Etv3	Stat6	FALSE
Etv3	Usf2	FALSE
Fli1	Batf	FALSE
Fli1	Ctcf	FALSE
Fli1	Elf1	TRUE
Fli1	Ets1	TRUE
Fli1	Gata2	TRUE
Fli1	Ikzf1	TRUE
Fli1	Irf1	FALSE
Fli1	Irf2	FALSE
Fli1	Irf5	FALSE
Fli1	Irf7	FALSE
Fli1	Irf8	FALSE
Fli1	Irf9	FALSE
Fli1	Mafg	FALSE
Fli1	Mxi1	FALSE
Fli1	Nfe2	TRUE
Fli1	Nr2c2	FALSE
Fli1	Nr3c1	FALSE
Fli1	Pml	FALSE
Fli1	Pou2af1	FALSE
Fli1	Rara	FALSE
Fli1	Rel	FALSE
Fli1	Runx3	TRUE
Fli1	Spib	FALSE
Fli1	Stat1	FALSE
Fli1	Stat6	FALSE
Ikzf1	Batf	TRUE
Ikzf1	Ctcf	TRUE
Ikzf1	Elf1	FALSE
Ikzf1	Elk4	FALSE
Ikzf1	Ets1	TRUE
Ikzf1	Gfi1	TRUE
Ikzf1	Hcfc1	FALSE
Ikzf1	Irf2	TRUE
Ikzf1	Irf3	FALSE
Ikzf1	Irf5	TRUE
Ikzf1	Irf7	TRUE
Ikzf1	Irf8	TRUE
Ikzf1	Irf9	FALSE
Ikzf1	Kdm5a	TRUE
Ikzf1	Lef1	TRUE
Ikzf1	Mxi1	FALSE
Ikzf1	Nfe2	TRUE
Ikzf1	Nr2c2	FALSE
Ikzf1	Nr3c1	TRUE
Ikzf1	Pml	FALSE
Ikzf1	Pou2af1	TRUE
Ikzf1	Rara	TRUE
Ikzf1	Rel	TRUE
Ikzf1	Runx3	TRUE
Ikzf1	Sp3	FALSE
Ikzf1	Spib	TRUE
Ikzf1	Stat1	TRUE
Ikzf1	Stat6	TRUE
Ikzf1	Tcf7	TRUE
Ikzf1	Usf1	TRUE
Irf5	Batf	TRUE
Irf5	Bcl3	TRUE
Irf5	Elf1	FALSE
Irf5	Ets1	TRUE
Irf5	Foxp1	FALSE
Irf5	Irf1	TRUE
Irf5	Irf2	TRUE
Irf5	Irf7	TRUE
Irf5	Irf8	TRUE
Irf5	Irf9	TRUE
Irf5	Mafb	FALSE
Irf5	Nfkb2	TRUE
Irf5	Pml	FALSE
Irf5	Pou2af1	FALSE
Irf5	Rara	FALSE
Irf5	Rel	TRUE
Irf5	Relb	TRUE
Irf5	Runx3	FALSE
Irf5	Spib	TRUE
Irf5	Stat1	TRUE
Irf5	Stat6	TRUE
Irf5	Usf1	FALSE
Irf5	Usf2	FALSE
Irf7	Batf	TRUE
Irf7	Bcl3	TRUE
Irf7	Elf1	FALSE
Irf7	Elk3	FALSE
Irf7	Ets1	TRUE
Irf7	Ets2	TRUE
Irf7	Gata2	FALSE
Irf7	Irf1	TRUE
Irf7	Irf2	TRUE
Irf7	Irf8	TRUE
Irf7	Irf9	TRUE
Irf7	Junb	TRUE
Irf7	Mafb	TRUE
Irf7	Nfil3	TRUE
Irf7	Nfkb2	TRUE
Irf7	Pparg	TRUE
Irf7	Rara	FALSE
Irf7	Rel	TRUE
Irf7	Relb	TRUE
Irf7	Runx3	FALSE
Irf7	Sox17	FALSE
Irf7	Spib	TRUE
Irf7	Stat1	TRUE
Irf7	Stat3	TRUE
Irf7	Stat6	TRUE
Irf8	Batf	TRUE
Irf8	Elf1	TRUE
Irf8	Ets1	TRUE
Irf8	Foxp1	TRUE
Irf8	Irf2	TRUE
Irf8	Irf9	TRUE
Irf8	Mafb	TRUE
Irf8	Mxi1	FALSE
Irf8	Nfe2	FALSE
Irf8	Nfkb2	TRUE
Irf8	Nr3c1	FALSE
Irf8	Pml	TRUE
Irf8	Pou2af1	TRUE
Irf8	Rara	TRUE
Irf8	Rel	TRUE
Irf8	Relb	TRUE
Irf8	Runx3	TRUE
Irf8	Spib	TRUE
Irf8	Stat1	TRUE
Irf8	Stat6	TRUE
Irf8	Usf1	FALSE
Irf8	Usf2	FALSE
Mafg	Atf4	TRUE
Mafg	Ddit3	TRUE
Mafg	Foxc1	FALSE
Mafg	Maff	TRUE
Mafg	Mafk	FALSE
Mafg	Mxi1	FALSE
Mafg	Nfat5	FALSE
Mafg	Nfatc2	FALSE
Mafg	Nfe2	TRUE
Mafg	Rara	FALSE
Mafg	Stat3	FALSE
Mafg	Tfe3	TRUE
Mxi1	Hcfc1	TRUE
Mxi1	Nfe2	TRUE
Mxi1	Nr2c2	TRUE
Mxi1	Nr3c1	FALSE
Mxi1	Rara	FALSE
Mxi1	Stat6	FALSE
Mxi1	Usf2	TRUE
Nfe2	Gfi1	TRUE
Nfe2	Hcfc1	TRUE
Nfe2	Nfya	FALSE
Nfe2	Nr2c2	FALSE
Nfe2	Nr3c1	FALSE
Nfe2	Patz1	FALSE
Nfe2	Rara	FALSE
Nfe2	Stat6	TRUE
Nfe2	Tfdp1	FALSE
Nfe2	Usf2	TRUE
Nr3c1	Ctcf	TRUE
Nr3c1	Elf1	FALSE
Nr3c1	Elf2	FALSE
Nr3c1	Elk4	TRUE
Nr3c1	Ep300	TRUE
Nr3c1	Ets1	TRUE
Nr3c1	Gata2	TRUE
Nr3c1	Hcfc1	TRUE
Nr3c1	Irf2	TRUE
Nr3c1	Kdm5a	TRUE
Nr3c1	Nr2c2	FALSE
Nr3c1	Sp1	TRUE
Nr3c1	Sp3	TRUE
Nr3c1	Sp4	FALSE
Nr3c1	Taf1	TRUE
Nr3c1	Yy1	TRUE
Rara	Irf2	FALSE
Rara	Irf9	FALSE
Rara	Mafb	TRUE
Rara	Nfkb2	FALSE
Rara	Rel	FALSE
Rara	Relb	FALSE
Rara	Runx3	TRUE
Rara	Spib	FALSE
Rara	Stat1	TRUE
Rara	Stat6	FALSE
Rara	Usf2	TRUE
Stat1	Batf	TRUE
Stat1	Bcl3	TRUE
Stat1	Elf1	FALSE
Stat1	Elf2	FALSE
Stat1	Elk4	TRUE
Stat1	Ets1	TRUE
Stat1	Foxp1	TRUE
Stat1	Irf1	TRUE
Stat1	Irf2	TRUE
Stat1	Irf3	TRUE
Stat1	Irf9	TRUE
Stat1	Kdm5a	TRUE
Stat1	Lef1	TRUE
Stat1	Nfkb2	TRUE
Stat1	Pml	TRUE
Stat1	Pou2af1	TRUE
Stat1	Rel	TRUE
Stat1	Relb	TRUE
Stat1	Runx3	TRUE
Stat1	Sp3	TRUE
Stat1	Sp4	FALSE
Stat1	Spib	TRUE
Stat1	Stat6	TRUE
Stat1	Tcf7	TRUE
Stat1	Usf1	TRUE
Stat6	Batf	TRUE
Stat6	Irf2	TRUE
Stat6	Rel	TRUE
Stat6	Runx3	TRUE
Stat6	Usf2	FALSE
Tfdp1	Ctcf	FALSE
Tfdp1	E2f4	TRUE
Tfdp1	E2f6	TRUE
Tfdp1	Gabpa	TRUE
Tfdp1	Gfi1	FALSE
Tfdp1	Gmeb1	FALSE
Tfdp1	Gtf2b	TRUE
Tfdp1	Hcfc1	FALSE
Tfdp1	Hdac2	TRUE
Tfdp1	Klf1	FALSE
Tfdp1	Nfya	FALSE
Tfdp1	Nfyb	TRUE
Tfdp1	Patz1	TRUE
Tfdp1	Sin3a	TRUE
Tfdp1	Taf1	FALSE
Tfdp1	Tal1	FALSE
Tfdp1	Trp53	TRUE
Atf3	Atf4	TRUE
Atf3	Egr1	TRUE
Atf3	Egr2	TRUE
Atf3	Ehf	FALSE
Atf3	Elf3	FALSE
Atf3	Ets2	TRUE
Atf3	Fos	TRUE
Atf3	Fosb	TRUE
Atf3	Fosl1	TRUE
Atf3	Fosl2	TRUE
Atf3	Foxc1	TRUE
Atf3	Gata3	TRUE
Atf3	Grhl1	FALSE
Atf3	Hoxa7	FALSE
Atf3	Hoxc6	FALSE
Atf3	Jun	TRUE
Atf3	Junb	TRUE
Atf3	Jund	TRUE
Atf3	Klf16	TRUE
Atf3	Klf5	TRUE
Atf3	Maff	TRUE
Atf3	Mafk	TRUE
Atf3	Mitf	TRUE
Atf3	Myc	TRUE
Atf3	Nfil3	TRUE
Atf3	Pitx2	FALSE
Atf3	Rarg	FALSE
Atf3	Rxra	TRUE
Atf3	Sox10	TRUE
Atf3	Srf	TRUE
Atf3	Stat3	TRUE
Atf3	Tcf7l2	FALSE
Atf3	Tead3	TRUE
Atf3	Tgif1	TRUE
Atf4	Bcl3	FALSE
Atf4	Creb3l1	TRUE
Atf4	Crem	TRUE
Atf4	Ddit3	TRUE
Atf4	Egr1	TRUE
Atf4	Egr2	TRUE
Atf4	Ets2	TRUE
Atf4	Fos	TRUE
Atf4	Fosb	TRUE
Atf4	Fosl1	TRUE
Atf4	Fosl2	TRUE
Atf4	Foxc1	FALSE
Atf4	Foxo1	TRUE
Atf4	Gli2	FALSE
Atf4	Jun	TRUE
Atf4	Junb	TRUE
Atf4	Jund	TRUE
Atf4	Maff	TRUE
Atf4	Mafk	TRUE
Atf4	Mef2a	FALSE
Atf4	Msx1	FALSE
Atf4	Myc	TRUE
Atf4	Nfat5	FALSE
Atf4	Nfatc2	FALSE
Atf4	Nfatc4	TRUE
Atf4	Nfia	FALSE
Atf4	Nfil3	TRUE
Atf4	Rela	TRUE
Atf4	Sox10	TRUE
Atf4	Srf	FALSE
Atf4	Stat3	TRUE
Atf4	Tgif1	FALSE
Atf4	Xbp1	TRUE
Egr1	Creb3l1	FALSE
Egr1	Dbp	FALSE
Egr1	Egr2	TRUE
Egr1	Fos	TRUE
Egr1	Fosb	TRUE
Egr1	Fosl1	TRUE
Egr1	Fosl2	TRUE
Egr1	Foxc1	TRUE
Egr1	Gata6	TRUE
Egr1	Gli1	FALSE
Egr1	Gli2	FALSE
Egr1	Hoxb2	TRUE
Egr1	Hoxc10	FALSE
Egr1	Hoxc6	FALSE
Egr1	Jun	TRUE
Egr1	Junb	TRUE
Egr1	Jund	TRUE
Egr1	Maff	TRUE
Egr1	Mafk	TRUE
Egr1	Mitf	TRUE
Egr1	Msx1	FALSE
Egr1	Myc	TRUE
Egr1	Nfat5	TRUE
Egr1	Nfatc2	TRUE
Egr1	Nfatc4	TRUE
Egr1	Nfia	FALSE
Egr1	Nfic	TRUE
Egr1	Nfil3	TRUE
Egr1	Nr1h3	TRUE
Egr1	Nr2f2	TRUE
Egr1	Rarg	TRUE
Egr1	Srf	TRUE
Egr1	Stat3	TRUE
Egr1	Tgif1	TRUE
Egr1	Xbp1	TRUE
Egr2	Bcl3	TRUE
Egr2	Creb3l1	FALSE
Egr2	Crem	TRUE
Egr2	Ddit3	TRUE
Egr2	Fos	TRUE
Egr2	Fosb	TRUE
Egr2	Fosl1	TRUE
Egr2	Fosl2	TRUE
Egr2	Foxc1	TRUE
Egr2	Foxo1	TRUE
Egr2	Gata6	TRUE
Egr2	Gli2	FALSE
Egr2	Hoxc6	FALSE
Egr2	Irf1	TRUE
Egr2	Jun	TRUE
Egr2	Junb	TRUE
Egr2	Jund	TRUE
Egr2	Maff	TRUE
Egr2	Mafk	TRUE
Egr2	Mitf	TRUE
Egr2	Msx1	TRUE
Egr2	Myc	TRUE
Egr2	Nfat5	TRUE
Egr2	Nfatc2	TRUE
Egr2	Nfatc4	TRUE
Egr2	Nfia	TRUE
Egr2	Nfic	FALSE
Egr2	Nfil3	TRUE
Egr2	Rela	TRUE
Egr2	Srf	TRUE
Egr2	Stat3	TRUE
Egr2	Tgif1	TRUE
Egr2	Xbp1	FALSE
Ehf	Bhlhe41	FALSE
Ehf	Elf3	TRUE
Ehf	Esrra	FALSE
Ehf	Fosl1	TRUE
Ehf	Foxa2	TRUE
Ehf	Gata3	TRUE
Ehf	Grhl1	TRUE
Ehf	Hdac2	FALSE
Ehf	Hnf1b	FALSE
Ehf	Hoxb7	FALSE
Ehf	Klf16	TRUE
Ehf	Klf5	TRUE
Ehf	Nr2f6	FALSE
Ehf	Pitx2	FALSE
Ehf	Ppard	FALSE
Ehf	Pparg	TRUE
Ehf	Rarg	FALSE
Ehf	Rxra	TRUE
Ehf	Snai3	FALSE
Ehf	Sox2	TRUE
Ehf	Srebf1	FALSE
Elf3	Bhlhe41	FALSE
Elf3	Esrra	FALSE
Elf3	Fosl1	FALSE
Elf3	Foxa2	FALSE
Elf3	Gata3	FALSE
Elf3	Grhl1	FALSE
Elf3	Hnf1b	FALSE
Elf3	Hoxb7	FALSE
Elf3	Jun	TRUE
Elf3	Klf16	FALSE
Elf3	Klf5	TRUE
Elf3	Nr2f6	FALSE
Elf3	Pitx2	FALSE
Elf3	Ppard	FALSE
Elf3	Pparg	FALSE
Elf3	Rarg	FALSE
Elf3	Rxra	FALSE
Elf3	Sox10	FALSE
Elf3	Srebf1	FALSE
Ets2	Bcl3	TRUE
Ets2	Elk3	TRUE
Ets2	Fos	TRUE
Ets2	Fosl1	TRUE
Ets2	Fosl2	TRUE
Ets2	Foxc1	TRUE
Ets2	Gata2	TRUE
Ets2	Irf1	TRUE
Ets2	Irf9	FALSE
Ets2	Jun	TRUE
Ets2	Junb	TRUE
Ets2	Maff	TRUE
Ets2	Mafk	FALSE
Ets2	Mef2a	TRUE
Ets2	Nfat5	FALSE
Ets2	Pparg	TRUE
Ets2	Rela	TRUE
Ets2	Sox10	FALSE
Ets2	Sox11	FALSE
Ets2	Sox17	TRUE
Ets2	Srf	TRUE
Ets2	Stat3	TRUE
Ets2	Tead4	TRUE
Ets2	Tgif1	TRUE
Fos	Creb3l1	TRUE
Fos	Fosb	TRUE
Fos	Fosl1	TRUE
Fos	Fosl2	TRUE
Fos	Foxc1	TRUE
Fos	Gata3	TRUE
Fos	Gli1	TRUE
Fos	Gli2	TRUE
Fos	Grhl1	FALSE
Fos	Hoxa7	TRUE
Fos	Hoxc6	FALSE
Fos	Jun	TRUE
Fos	Junb	TRUE
Fos	Jund	TRUE
Fos	Klf16	FALSE
Fos	Maff	TRUE
Fos	Mafk	TRUE
Fos	Mitf	TRUE
Fos	Myc	TRUE
Fos	Nfatc4	TRUE
Fos	Nfia	TRUE
Fos	Nfil3	TRUE
Fos	Rarg	TRUE
Fos	Rxra	TRUE
Fos	Stat3	TRUE
Fos	Tcf7l2	TRUE
Fos	Tead3	TRUE
Fos	Tgif1	TRUE
Fos	Xbp1	TRUE
Fosb	Creb3l1	FALSE
Fosb	Ddit3	TRUE
Fosb	Fosl1	TRUE
Fosb	Fosl2	TRUE
Fosb	Foxc1	FALSE
Fosb	Foxo1	FALSE
Fosb	Gata6	TRUE
Fosb	Gli2	FALSE
Fosb	Hoxc6	FALSE
Fosb	Jun	TRUE
Fosb	Junb	TRUE
Fosb	Jund	TRUE
Fosb	Maff	TRUE
Fosb	Mafk	TRUE
Fosb	Mitf	FALSE
Fosb	Msx1	FALSE
Fosb	Myc	TRUE
Fosb	Nfat5	TRUE
Fosb	Nfatc2	TRUE
Fosb	Nfatc4	FALSE
Fosb	Nfia	FALSE
Fosb	Nfic	FALSE
Fosb	Nfil3	TRUE
Fosb	Rarg	FALSE
Fosb	Srf	TRUE
Fosb	Stat3	TRUE
Fosb	Tgif1	FALSE
Fosb	Xbp1	TRUE
Fosl1	Fosl2	TRUE
Fosl1	Foxc1	FALSE
Fosl1	Grhl1	FALSE
Fosl1	Hoxc6	FALSE
Fosl1	Jun	TRUE
Fosl1	Junb	TRUE
Fosl1	Klf16	FALSE
Fosl1	Klf5	TRUE
Fosl1	Maff	TRUE
Fosl1	Mafk	TRUE
Fosl1	Msx1	FALSE
Fosl1	Myc	TRUE
Fosl1	Nfat5	TRUE
Fosl1	Nfatc2	TRUE
Fosl1	Pitx2	TRUE
Fosl1	Rarg	TRUE
Fosl1	Srf	TRUE
Fosl1	Stat3	TRUE
Fosl1	Tead3	TRUE
Fosl1	Tgif1	TRUE
Fosl2	Bcl3	TRUE
Fosl2	Creb3l1	FALSE
Fosl2	Crem	TRUE
Fosl2	Ddit3	TRUE
Fosl2	Elk3	FALSE
Fosl2	Foxc1	FALSE
Fosl2	Foxo1	TRUE
Fosl2	Irf1	TRUE
Fosl2	Jun	TRUE
Fosl2	Junb	TRUE
Fosl2	Jund	TRUE
Fosl2	Maff	TRUE
Fosl2	Mafk	TRUE
Fosl2	Mef2a	TRUE
Fosl2	Mitf	TRUE
Fosl2	Myc	TRUE
Fosl2	Nfat5	TRUE
Fosl2	Nfatc2	TRUE
Fosl2	Nfil3	TRUE
Fosl2	Rela	TRUE
Fosl2	Relb	TRUE
Fosl2	Srf	TRUE
Fosl2	Stat3	TRUE
Fosl2	Tgif1	FALSE
Fosl2	Xbp1	TRUE
Foxc1	Creb3l1	FALSE
Foxc1	Ddit3	FALSE
Foxc1	Elk3	TRUE
Foxc1	Foxo1	TRUE
Foxc1	Gli2	TRUE
Foxc1	Hoxc6	TRUE
Foxc1	Jun	TRUE
Foxc1	Junb	FALSE
Foxc1	Jund	FALSE
Foxc1	Maff	FALSE
Foxc1	Mafk	FALSE
Foxc1	Mef2a	TRUE
Foxc1	Msx1	TRUE
Foxc1	Myc	TRUE
Foxc1	Nfat5	TRUE
Foxc1	Nfatc2	TRUE
Foxc1	Nfatc4	TRUE
Foxc1	Nfia	FALSE
Foxc1	Rarg	TRUE
Foxc1	Srf	TRUE
Foxc1	Stat3	TRUE
Foxc1	Tgif1	FALSE
Gata3	Bhlhe41	TRUE
Gata3	Crem	TRUE
Gata3	Eomes	TRUE
Gata3	Grhl1	TRUE
Gata3	Hoxa9	TRUE
Gata3	Jun	TRUE
Gata3	Klf16	FALSE
Gata3	Klf5	TRUE
Gata3	Lef1	TRUE
Gata3	Nr2f6	TRUE
Gata3	Ppard	FALSE
Gata3	Pparg	TRUE
Gata3	Rarg	TRUE
Gata3	Rxra	TRUE
Gata3	Snai3	FALSE
Gata3	Sox10	TRUE
Gata3	Srebf1	TRUE
Gata3	Stat5a	TRUE
Gata3	Stat5b	TRUE
Gata3	Tcf7	TRUE
Grhl1	Esrra	FALSE
Grhl1	Hoxa7	TRUE
Grhl1	Hoxb7	TRUE
Grhl1	Jun	TRUE
Grhl1	Klf16	FALSE
Grhl1	Klf5	TRUE
Grhl1	Mafb	FALSE
Grhl1	Nr2f6	FALSE
Grhl1	Pitx2	FALSE
Grhl1	Ppard	FALSE
Grhl1	Pparg	FALSE
Grhl1	Rarg	FALSE
Grhl1	Rxra	FALSE
Grhl1	Srebf1	FALSE
Grhl1	Tead3	FALSE
Hoxa7	Dbp	FALSE
Hoxa7	Esrra	FALSE
Hoxa7	Gli1	TRUE
Hoxa7	Hlf	FALSE
Hoxa7	Hnf1b	FALSE
Hoxa7	Hoxa5	TRUE
Hoxa7	Hoxa9	TRUE
Hoxa7	Hoxb2	TRUE
Hoxa7	Hoxb5	TRUE
Hoxa7	Hoxb7	TRUE
Hoxa7	Hoxc10	TRUE
Hoxa7	Hoxc6	TRUE
Hoxa7	Jun	TRUE
Hoxa7	Klf15	FALSE
Hoxa7	Nr2f2	FALSE
Hoxa7	Pitx2	FALSE
Hoxa7	Rarg	FALSE
Hoxa7	Rxra	FALSE
Hoxa7	Tbx2	TRUE
Hoxa7	Tead2	FALSE
Hoxa7	Tead3	FALSE
Hoxc6	Creb3l1	FALSE
Hoxc6	Gli1	FALSE
Hoxc6	Gli2	FALSE
Hoxc6	Hnf1b	FALSE
Hoxc6	Hoxa9	TRUE
Hoxc6	Hoxb2	TRUE
Hoxc6	Hoxb7	TRUE
Hoxc6	Hoxc10	TRUE
Hoxc6	Jun	FALSE
Hoxc6	Mitf	FALSE
Hoxc6	Msx1	TRUE
Hoxc6	Myc	FALSE
Hoxc6	Nfatc4	FALSE
Hoxc6	Nfia	FALSE
Hoxc6	Nfic	FALSE
Hoxc6	Nfil3	FALSE
Hoxc6	Rarg	FALSE
Hoxc6	Tbx2	TRUE
Hoxc6	Tcf7l2	TRUE
Hoxc6	Tead2	FALSE
Hoxc6	Tead3	TRUE
Jun	Creb3l1	FALSE
Jun	Elk3	TRUE
Jun	Junb	TRUE
Jun	Jund	TRUE
Jun	Klf5	TRUE
Jun	Maff	TRUE
Jun	Mafk	TRUE
Jun	Mitf	TRUE
Jun	Myc	TRUE
Jun	Nfil3	TRUE
Jun	Rarg	FALSE
Jun	Rxra	TRUE
Jun	Stat3	TRUE
Jun	Tgif1	TRUE
Junb	Bcl3	TRUE
Junb	Creb3l1	FALSE
Junb	Crem	TRUE
Junb	Ddit3	TRUE
Junb	Foxo1	TRUE
Junb	Gli2	FALSE
Junb	Irf1	TRUE
Junb	Irf9	TRUE
Junb	Jund	TRUE
Junb	Maff	TRUE
Junb	Mafk	TRUE
Junb	Mitf	FALSE
Junb	Myc	TRUE
Junb	Nfatc4	TRUE
Junb	Nfia	FALSE
Junb	Nfil3	TRUE
Junb	Nfkb2	TRUE
Junb	Rela	TRUE
Junb	Relb	TRUE
Junb	Stat3	TRUE
Junb	Tgif1	TRUE
Junb	Xbp1	TRUE
Jund	Bcl3	TRUE
Jund	Creb3l1	FALSE
Jund	Crem	TRUE
Jund	Ddit3	TRUE
Jund	Irf1	TRUE
Jund	Maff	TRUE
Jund	Mafk	TRUE
Jund	Myc	TRUE
Jund	Nfatc2	TRUE
Jund	Nfil3	TRUE
Jund	Rela	TRUE
Jund	Relb	TRUE
Jund	Sox10	FALSE
Jund	Stat3	TRUE
Jund	Tgif1	FALSE
Jund	Xbp1	FALSE
Klf16	Bcl3	FALSE
Klf16	Klf5	TRUE
Klf16	Myc	TRUE
Klf16	Pitx2	FALSE
Klf16	Rarg	TRUE
Klf16	Rela	FALSE
Klf16	Stat3	FALSE
Klf16	Tgif1	TRUE
Klf5	Esrra	FALSE
Klf5	Foxa2	TRUE
Klf5	Hdac2	TRUE
Klf5	Hnf1b	FALSE
Klf5	Hoxb7	FALSE
Klf5	Nr2f6	FALSE
Klf5	Pitx2	TRUE
Klf5	Ppard	TRUE
Klf5	Pparg	TRUE
Klf5	Rarg	FALSE
Klf5	Rxra	TRUE
Klf5	Snai3	FALSE
Klf5	Sox2	TRUE
Klf5	Srebf1	TRUE
Klf5	Tead4	TRUE
Maff	Bcl3	TRUE
Maff	Creb3l1	FALSE
Maff	Ddit3	TRUE
Maff	Foxo1	FALSE
Maff	Gli2	FALSE
Maff	Mafk	TRUE
Maff	Mef2a	TRUE
Maff	Msx1	FALSE
Maff	Myc	TRUE
Maff	Nfat5	FALSE
Maff	Nfatc2	FALSE
Maff	Nfia	FALSE
Maff	Nfil3	TRUE
Maff	Rela	TRUE
Maff	Sox10	FALSE
Maff	Srf	FALSE
Maff	Stat3	TRUE
Maff	Tgif1	TRUE
Maff	Xbp1	FALSE
Mafk	Bcl3	TRUE
Mafk	Creb3l1	FALSE
Mafk	Crem	FALSE
Mafk	Ddit3	TRUE
Mafk	Foxo1	FALSE
Mafk	Mef2a	TRUE
Mafk	Msx1	FALSE
Mafk	Myc	TRUE
Mafk	Nfat5	FALSE
Mafk	Nfatc2	FALSE
Mafk	Nfil3	TRUE
Mafk	Rela	TRUE
Mafk	Sox10	TRUE
Mafk	Srf	FALSE
Mafk	Stat3	TRUE
Mafk	Tgif1	FALSE
Mafk	Xbp1	FALSE
Mitf	Bhlhe41	FALSE
Mitf	Creb3	FALSE
Mitf	Creb3l1	FALSE
Mitf	Gli1	FALSE
Mitf	Gli2	TRUE
Mitf	Hoxc10	FALSE
Mitf	Mafb	TRUE
Mitf	Mef2a	FALSE
Mitf	Msx1	FALSE
Mitf	Nfatc4	FALSE
Mitf	Nfia	TRUE
Mitf	Nfic	FALSE
Mitf	Nfil3	FALSE
Mitf	Nr1h3	FALSE
Mitf	Rxra	FALSE
Mitf	Tcf7l2	TRUE
Mitf	Tfe3	TRUE
Mitf	Xbp1	FALSE
Myc	Bcl3	TRUE
Myc	Creb3l1	FALSE
Myc	Crem	TRUE
Myc	Ddit3	TRUE
Myc	Gli2	TRUE
Myc	Mef2a	TRUE
Myc	Msx1	TRUE
Myc	Nfat5	TRUE
Myc	Nfatc2	TRUE
Myc	Nfatc4	TRUE
Myc	Nfia	TRUE
Myc	Nfil3	TRUE
Myc	Rarg	TRUE
Myc	Rela	TRUE
Myc	Srf	TRUE
Myc	Stat3	TRUE
Myc	Tgif1	TRUE
Myc	Xbp1	TRUE
Nfil3	Bcl3	TRUE
Nfil3	Crem	TRUE
Nfil3	Irf1	TRUE
Nfil3	Nfkb2	TRUE
Nfil3	Nr1h3	TRUE
Nfil3	Rela	FALSE
Nfil3	Relb	TRUE
Nfil3	Rxra	TRUE
Nfil3	Stat3	TRUE
Nfil3	Tcf7l2	TRUE
Nfil3	Tgif1	FALSE
Nfil3	Xbp1	TRUE
Pitx2	Creb3l1	FALSE
Pitx2	Esrra	FALSE
Pitx2	Foxp2	TRUE
Pitx2	Gata6	TRUE
Pitx2	Gli1	TRUE
Pitx2	Hdac2	TRUE
Pitx2	Hoxa5	TRUE
Pitx2	Hoxb5	FALSE
Pitx2	Hoxb7	FALSE
Pitx2	Nfic	FALSE
Pitx2	Nr2f6	FALSE
Pitx2	Ppard	FALSE
Pitx2	Rarg	TRUE
Pitx2	Tead3	FALSE
Rarg	Nfatc2	FALSE
Rarg	Rxra	TRUE
Rarg	Tead3	FALSE
Rxra	Esrra	TRUE
Rxra	Foxa2	TRUE
Rxra	Hlf	TRUE
Rxra	Hnf1b	TRUE
Rxra	Klf15	TRUE
Rxra	Nr1h3	TRUE
Rxra	Nr2f6	TRUE
Rxra	Ppard	TRUE
Rxra	Pparg	TRUE
Rxra	Srebf1	TRUE
Rxra	Tcf7l2	FALSE
Rxra	Tef	TRUE
Sox10	Bhlhe41	FALSE
Sox10	Ppard	FALSE
Sox10	Srebf1	FALSE
Sox10	Srf	TRUE
Srf	Bhlhe41	FALSE
Srf	Foxp2	TRUE
Srf	Mef2a	TRUE
Srf	Nfat5	TRUE
Srf	Nfatc2	TRUE
Srf	Stat3	TRUE
Srf	Tgif1	TRUE
Stat3	Bcl3	TRUE
Stat3	Crem	TRUE
Stat3	Ddit3	TRUE
Stat3	Foxo1	TRUE
Stat3	Irf1	TRUE
Stat3	Mef2a	TRUE
Stat3	Nfat5	TRUE
Stat3	Nfatc2	TRUE
Stat3	Nfkb2	TRUE
Stat3	Rela	TRUE
Stat3	Relb	TRUE
Stat3	Tgif1	TRUE
Stat3	Xbp1	TRUE
Tcf7l2	Creb3l1	FALSE
Tcf7l2	Hdac2	TRUE
Tcf7l2	Sox11	TRUE
Tead3	Dbp	FALSE
Tead3	Gata6	FALSE
Tead3	Gli1	FALSE
Tead3	Hoxa5	FALSE
Tead3	Hoxb2	FALSE
Tead3	Hoxb5	FALSE
Tead3	Hoxc10	TRUE
Tead3	Nfatc4	TRUE
Tead3	Nr2f2	FALSE
Tead3	Tbx2	FALSE
Tead3	Tead2	TRUE
Tgif1	Bcl3	FALSE
Tgif1	Crem	TRUE
Tgif1	Ddit3	FALSE
Tgif1	Foxo1	FALSE
Tgif1	Irf1	FALSE
Tgif1	Nfat5	FALSE
Tgif1	Nfatc2	TRUE
Tgif1	Nfkb2	TRUE
Tgif1	Rela	FALSE
Tgif1	Relb	FALSE
Tgif1	Tfe3	FALSE
Bcl3	Batf	TRUE
Bcl3	Crem	FALSE
Bcl3	Irf1	TRUE
Bcl3	Irf9	TRUE
Bcl3	Nfkb2	TRUE
Bcl3	Rel	TRUE
Bcl3	Rela	TRUE
Bcl3	Relb	TRUE
Bcl3	Runx3	FALSE
Creb3l1	Creb3	TRUE
Creb3l1	Dbp	FALSE
Creb3l1	Ddit3	TRUE
Creb3l1	Gata6	FALSE
Creb3l1	Gli1	FALSE
Creb3l1	Gli2	FALSE
Creb3l1	Hoxb2	FALSE
Creb3l1	Hoxc10	FALSE
Creb3l1	Msx1	FALSE
Creb3l1	Nfat5	FALSE
Creb3l1	Nfatc2	FALSE
Creb3l1	Nfatc4	FALSE
Creb3l1	Nfia	FALSE
Creb3l1	Nfic	TRUE
Creb3l1	Nr1h3	FALSE
Creb3l1	Nr2f2	FALSE
Creb3l1	Tbx2	FALSE
Creb3l1	Xbp1	TRUE
Crem	Batf	TRUE
Crem	Irf1	TRUE
Crem	Nfkb2	FALSE
Crem	Rel	TRUE
Crem	Rela	TRUE
Crem	Relb	FALSE
Crem	Stat5a	TRUE
Crem	Stat5b	FALSE
Ddit3	Foxo1	TRUE
Ddit3	Gli2	FALSE
Ddit3	Nfat5	TRUE
Ddit3	Nfatc2	TRUE
Ddit3	Pbx3	FALSE
Ddit3	Tfe3	FALSE
Foxo1	Batf	TRUE
Foxo1	Ets1	TRUE
Foxo1	Foxp1	TRUE
Foxo1	Irf1	TRUE
Foxo1	Irf9	FALSE
Foxo1	Nfat5	TRUE
Foxo1	Nfatc2	TRUE
Foxo1	Nfkb2	TRUE
Foxo1	Rel	TRUE
Foxo1	Relb	TRUE
Gli2	Creb3	FALSE
Gli2	Dbp	FALSE
Gli2	Foxp2	TRUE
Gli2	Gata6	TRUE
Gli2	Gli1	TRUE
Gli2	Hoxb2	TRUE
Gli2	Hoxc10	TRUE
Gli2	Msx1	TRUE
Gli2	Nfat5	FALSE
Gli2	Nfatc2	FALSE
Gli2	Nfatc4	TRUE
Gli2	Nfia	TRUE
Gli2	Nfic	FALSE
Gli2	Nr1h3	FALSE
Gli2	Nr2f2	TRUE
Gli2	Tbx2	TRUE
Gli2	Xbp1	FALSE
Mef2a	Creb3	FALSE
Mef2a	Elk3	TRUE
Mef2a	Gata2	TRUE
Mef2a	Mafb	TRUE
Mef2a	Nfat5	TRUE
Mef2a	Nfatc2	TRUE
Mef2a	Sox17	FALSE
Mef2a	Tfe3	FALSE
Msx1	Elk3	FALSE
Msx1	Hoxc10	FALSE
Msx1	Nfatc2	FALSE
Msx1	Nfatc4	FALSE
Msx1	Nfia	FALSE
Msx1	Nfic	TRUE
Msx1	Snai3	FALSE
Msx1	Sox17	TRUE
Msx1	Tead4	TRUE
Nfat5	Elk3	FALSE
Nfat5	Nfatc2	TRUE
Nfat5	Nfia	FALSE
Nfatc2	Nfia	FALSE
Nfatc2	Pbx3	FALSE
Nfatc2	Tfe3	FALSE
Nfatc4	Dbp	FALSE
Nfatc4	Foxp2	TRUE
Nfatc4	Gata6	TRUE
Nfatc4	Gli1	FALSE
Nfatc4	Hoxa5	FALSE
Nfatc4	Hoxb2	FALSE
Nfatc4	Hoxb5	FALSE
Nfatc4	Hoxc10	FALSE
Nfatc4	Nfia	TRUE
Nfatc4	Nfic	FALSE
Nfatc4	Nr1h3	FALSE
Nfatc4	Nr2f2	FALSE
Nfatc4	Tbx2	TRUE
Nfatc4	Xbp1	FALSE
Nfia	Dbp	FALSE
Nfia	Foxp2	FALSE
Nfia	Gata6	TRUE
Nfia	Gli1	FALSE
Nfia	Hoxb2	FALSE
Nfia	Hoxc10	FALSE
Nfia	Nfic	FALSE
Nfia	Nr1h3	TRUE
Nfia	Nr2f2	TRUE
Nfia	Tbx2	FALSE
Nfia	Xbp1	FALSE
Rela	Irf1	TRUE
Rela	Nfkb2	TRUE
Rela	Pknox1	FALSE
Rela	Relb	TRUE
Rela	Sox17	FALSE
Rela	Taf7	TRUE
Xbp1	Creb3	TRUE
Xbp1	Dbp	FALSE
Xbp1	Foxa2	TRUE
Xbp1	Gli1	FALSE
Xbp1	Klf15	FALSE
Xbp1	Nr1h3	TRUE
Xbp1	Nr2f2	FALSE
Atf7	Kdm5a	FALSE
Kdm5a	Bdp1	FALSE
Kdm5a	Cebpz	FALSE
Kdm5a	Ctcf	TRUE
Kdm5a	Elf1	TRUE
Kdm5a	Elf2	FALSE
Kdm5a	Elk4	FALSE
Kdm5a	Ep300	TRUE
Kdm5a	Ets1	FALSE
Kdm5a	Foxp1	FALSE
Kdm5a	Gabpa	FALSE
Kdm5a	Gmeb2	FALSE
Kdm5a	Hcfc1	TRUE
Kdm5a	Irf2	FALSE
Kdm5a	Irf3	FALSE
Kdm5a	Mef2d	FALSE
Kdm5a	Nr2c2	TRUE
Kdm5a	Pml	TRUE
Kdm5a	Pou2af1	FALSE
Kdm5a	Rest	TRUE
Kdm5a	Setdb1	TRUE
Kdm5a	Sin3a	TRUE
Kdm5a	Sp1	TRUE
Kdm5a	Sp3	TRUE
Kdm5a	Sp4	TRUE
Kdm5a	Spib	FALSE
Kdm5a	Taf1	TRUE
Kdm5a	Usf1	FALSE
Kdm5a	Yy1	TRUE
Batf	Elf1	FALSE
Batf	Ets1	TRUE
Batf	Irf1	TRUE
Batf	Irf2	TRUE
Batf	Irf9	TRUE
Batf	Lef1	TRUE
Batf	Nfkb2	TRUE
Batf	Rel	TRUE
Batf	Relb	TRUE
Batf	Runx3	TRUE
Batf	Sp4	FALSE
Batf	Spib	TRUE
Batf	Stat5a	TRUE
Batf	Stat5b	TRUE
Batf	Tcf7	TRUE
Mafb	Bhlhe41	FALSE
Mafb	Rel	FALSE
Mafb	Tfe3	FALSE
Nfkb2	Elf1	TRUE
Nfkb2	Ets1	TRUE
Nfkb2	Foxp1	FALSE
Nfkb2	Irf1	TRUE
Nfkb2	Irf2	TRUE
Nfkb2	Irf9	TRUE
Nfkb2	Pml	FALSE
Nfkb2	Pou2af1	FALSE
Nfkb2	Rel	TRUE
Nfkb2	Relb	TRUE
Nfkb2	Runx3	FALSE
Nfkb2	Spib	TRUE
Rel	Elf1	TRUE
Rel	Ets1	TRUE
Rel	Foxp1	TRUE
Rel	Irf1	TRUE
Rel	Irf2	TRUE
Rel	Irf9	TRUE
Rel	Pml	FALSE
Rel	Pou2af1	TRUE
Rel	Relb	TRUE
Rel	Runx3	TRUE
Rel	Spib	TRUE
Relb	Elf1	FALSE
Relb	Ets1	TRUE
Relb	Foxp1	FALSE
Relb	Irf1	TRUE
Relb	Irf2	TRUE
Relb	Irf9	TRUE
Relb	Pou2af1	TRUE
Relb	Runx3	TRUE
Relb	Spib	TRUE
Tfe3	Bhlhe41	TRUE
Tfe3	Pbx3	FALSE
Elf1	Ctcf	FALSE
Elf1	Elf2	FALSE
Elf1	Elk4	TRUE
Elf1	Ets1	TRUE
Elf1	Foxp1	FALSE
Elf1	Irf1	FALSE
Elf1	Irf2	FALSE
Elf1	Irf3	FALSE
Elf1	Irf9	FALSE
Elf1	Lef1	FALSE
Elf1	Mef2d	FALSE
Elf1	Nr2c2	TRUE
Elf1	Pml	TRUE
Elf1	Pou2af1	FALSE
Elf1	Runx3	TRUE
Elf1	Sp1	TRUE
Elf1	Sp3	FALSE
Elf1	Sp4	FALSE
Elf1	Spib	FALSE
Elf1	Stat5a	FALSE
Elf1	Stat5b	FALSE
Elf1	Tcf7	FALSE
Elf1	Usf1	FALSE
Elf1	Yy1	FALSE
Ets1	Ctcf	TRUE
Ets1	Elf2	TRUE
Ets1	Elk3	TRUE
Ets1	Elk4	TRUE
Ets1	Foxp1	TRUE
Ets1	Gata2	TRUE
Ets1	Irf1	TRUE
Ets1	Irf2	TRUE
Ets1	Irf3	FALSE
Ets1	Irf9	FALSE
Ets1	Lef1	TRUE
Ets1	Mef2d	TRUE
Ets1	Pml	FALSE
Ets1	Pou2af1	TRUE
Ets1	Runx3	TRUE
Ets1	Sp3	TRUE
Ets1	Sp4	FALSE
Ets1	Spib	TRUE
Ets1	Stat5b	TRUE
Ets1	Tcf7	TRUE
Ets1	Usf1	TRUE
Irf1	Elk3	FALSE
Irf1	Gata2	TRUE
Irf1	Irf2	TRUE
Irf1	Irf9	TRUE
Irf1	Runx3	TRUE
Irf1	Sox17	FALSE
Irf2	Elf2	TRUE
Irf2	Elk4	FALSE
Irf2	Ep300	TRUE
Irf2	Foxp1	FALSE
Irf2	Irf3	TRUE
Irf2	Irf9	TRUE
Irf2	Lef1	TRUE
Irf2	Mef2d	FALSE
Irf2	Pml	FALSE
Irf2	Pou2af1	FALSE
Irf2	Runx3	FALSE
Irf2	Rxrb	FALSE
Irf2	Sp3	FALSE
Irf2	Sp4	FALSE
Irf2	Spib	TRUE
Irf2	Usf1	TRUE
Irf2	Yy1	TRUE
Irf9	Elk3	FALSE
Irf9	Foxp1	FALSE
Irf9	Gata2	FALSE
Irf9	Lef1	FALSE
Irf9	Pml	TRUE
Irf9	Runx3	FALSE
Irf9	Sox17	FALSE
Irf9	Spib	TRUE
Lef1	Ctcf	TRUE
Lef1	Elf2	TRUE
Lef1	Elk4	TRUE
Lef1	Eomes	TRUE
Lef1	Gfi1	TRUE
Lef1	Irf3	FALSE
Lef1	Mef2d	FALSE
Lef1	Runx3	TRUE
Lef1	Sp3	FALSE
Lef1	Sp4	FALSE
Lef1	Spib	TRUE
Lef1	Stat5a	TRUE
Lef1	Stat5b	TRUE
Lef1	Tcf7	TRUE
Runx3	Elk4	TRUE
Runx3	Eomes	TRUE
Runx3	Foxp1	TRUE
Runx3	Gfi1	TRUE
Runx3	Irf3	FALSE
Runx3	Pml	FALSE
Runx3	Pou2af1	TRUE
Runx3	Sp3	FALSE
Runx3	Sp4	FALSE
Runx3	Spib	TRUE
Runx3	Stat5a	TRUE
Runx3	Stat5b	TRUE
Runx3	Tcf7	TRUE
Sp4	Ctcf	FALSE
Sp4	Elf2	FALSE
Sp4	Elk4	FALSE
Sp4	Ep300	TRUE
Sp4	Gabpa	FALSE
Sp4	Irf3	FALSE
Sp4	Nr2c2	FALSE
Sp4	Pml	FALSE
Sp4	Setdb1	TRUE
Sp4	Sin3a	TRUE
Sp4	Sp1	TRUE
Sp4	Sp3	TRUE
Sp4	Spib	FALSE
Sp4	Taf1	FALSE
Sp4	Usf1	FALSE
Sp4	Yy1	TRUE
Spib	Ctcf	FALSE
Spib	Elf2	FALSE
Spib	Elk4	TRUE
Spib	Ep300	TRUE
Spib	Foxp1	FALSE
Spib	Irf3	FALSE
Spib	Mef2d	FALSE
Spib	Pml	FALSE
Spib	Pou2af1	TRUE
Spib	Rxrb	FALSE
Spib	Sp3	FALSE
Spib	Usf1	TRUE
Stat5a	Bhlhe41	TRUE
Stat5a	Gfi1	TRUE
Stat5a	Stat5b	TRUE
Stat5a	Tcf7	TRUE
Stat5b	Eomes	TRUE
Stat5b	Gfi1	TRUE
Stat5b	Mef2d	FALSE
Stat5b	Tcf7	TRUE
Tcf7	Ctcf	TRUE
Tcf7	Elf2	FALSE
Tcf7	Elk4	TRUE
Tcf7	Eomes	TRUE
Tcf7	Gfi1	TRUE
Tcf7	Irf3	FALSE
Tcf7	Mef2d	FALSE
Tcf7	Sp3	TRUE
Tcf7	Usf1	FALSE
Bdp1	Elf2	FALSE
Bdp1	Elk4	FALSE
Bdp1	Eomes	FALSE
Bdp1	Ep300	FALSE
Bdp1	Gabpa	FALSE
Bdp1	Hcfc1	FALSE
Bdp1	Nr2c2	FALSE
Bdp1	Setdb1	FALSE
Bdp1	Sin3a	FALSE
Bdp1	Snai3	FALSE
Bdp1	Sp1	FALSE
Bdp1	Taf1	TRUE
Bdp1	Yy1	FALSE
Elf2	Cebpz	FALSE
Elf2	Ctcf	TRUE
Elf2	Elk4	TRUE
Elf2	Ep300	FALSE
Elf2	Foxp1	FALSE
Elf2	Gabpa	TRUE
Elf2	Gmeb2	FALSE
Elf2	Hcfc1	FALSE
Elf2	Irf3	FALSE
Elf2	Mef2d	FALSE
Elf2	Nr2c2	TRUE
Elf2	Pml	FALSE
Elf2	Pou2af1	FALSE
Elf2	Rest	FALSE
Elf2	Setdb1	FALSE
Elf2	Sin3a	FALSE
Elf2	Sp1	FALSE
Elf2	Sp3	FALSE
Elf2	Taf1	FALSE
Elf2	Usf1	FALSE
Elf2	Yy1	TRUE
Elk4	Ctcf	TRUE
Elk4	Ep300	FALSE
Elk4	Foxp1	TRUE
Elk4	Gabpa	TRUE
Elk4	Gmeb2	FALSE
Elk4	Hcfc1	FALSE
Elk4	Irf3	FALSE
Elk4	Mef2d	TRUE
Elk4	Nfya	TRUE
Elk4	Nr2c2	TRUE
Elk4	Patz1	TRUE
Elk4	Pml	FALSE
Elk4	Pou2af1	FALSE
Elk4	Rxrb	FALSE
Elk4	Setdb1	FALSE
Elk4	Sin3a	FALSE
Elk4	Sp1	FALSE
Elk4	Sp3	FALSE
Elk4	Taf1	FALSE
Elk4	Usf1	TRUE
Elk4	Yy1	TRUE
Eomes	E2f4	TRUE
Eomes	Elk1	FALSE
Eomes	Nfyb	FALSE
Eomes	Setdb1	FALSE
Eomes	Snai3	FALSE
Eomes	Tead4	TRUE
Eomes	Trp53	TRUE
Ep300	Gabpa	TRUE
Ep300	Nr2c2	TRUE
Ep300	Pml	TRUE
Ep300	Pou2af1	FALSE
Ep300	Rest	TRUE
Ep300	Setdb1	TRUE
Ep300	Sin3a	TRUE
Ep300	Sp1	TRUE
Ep300	Taf1	TRUE
Ep300	Usf1	TRUE
Ep300	Yy1	TRUE
Gabpa	Cebpz	FALSE
Gabpa	Ctcf	TRUE
Gabpa	E2f4	TRUE
Gabpa	E2f6	TRUE
Gabpa	Gfi1	TRUE
Gabpa	Gmeb1	FALSE
Gabpa	Gtf2b	FALSE
Gabpa	Hcfc1	TRUE
Gabpa	Irf3	FALSE
Gabpa	Nfya	TRUE
Gabpa	Nfyb	TRUE
Gabpa	Nr2c2	FALSE
Gabpa	Pml	FALSE
Gabpa	Rest	TRUE
Gabpa	Setdb1	TRUE
Gabpa	Sin3a	TRUE
Gabpa	Sp1	TRUE
Gabpa	Sp3	TRUE
Gabpa	Taf1	TRUE
Gabpa	Trp53	TRUE
Gabpa	Usf1	TRUE
Gabpa	Yy1	TRUE
Hcfc1	Ctcf	TRUE
Hcfc1	E2f4	TRUE
Hcfc1	E2f6	TRUE
Hcfc1	Gfi1	TRUE
Hcfc1	Gmeb1	FALSE
Hcfc1	Gtf2b	FALSE
Hcfc1	Irf3	FALSE
Hcfc1	Nfya	FALSE
Hcfc1	Nfyb	FALSE
Hcfc1	Nr2c2	FALSE
Hcfc1	Patz1	FALSE
Hcfc1	Pml	FALSE
Hcfc1	Setdb1	TRUE
Hcfc1	Sin3a	TRUE
Hcfc1	Sp1	TRUE
Hcfc1	Sp3	TRUE
Hcfc1	Taf1	TRUE
Hcfc1	Trp53	TRUE
Hcfc1	Usf1	TRUE
Hcfc1	Yy1	TRUE
Nr2c2	Ctcf	FALSE
Nr2c2	E2f6	TRUE
Nr2c2	Gfi1	FALSE
Nr2c2	Gmeb1	FALSE
Nr2c2	Irf3	FALSE
Nr2c2	Nfya	TRUE
Nr2c2	Patz1	TRUE
Nr2c2	Pml	FALSE
Nr2c2	Setdb1	FALSE
Nr2c2	Sin3a	TRUE
Nr2c2	Sp1	FALSE
Nr2c2	Sp3	FALSE
Nr2c2	Taf1	TRUE
Nr2c2	Usf1	FALSE
Nr2c2	Yy1	FALSE
Setdb1	Cebpz	FALSE
Setdb1	Ctcf	TRUE
Setdb1	E2f4	TRUE
Setdb1	E2f6	TRUE
Setdb1	Elk1	FALSE
Setdb1	Gtf2b	TRUE
Setdb1	Irf3	FALSE
Setdb1	Nfyb	TRUE
Setdb1	Pml	TRUE
Setdb1	Rest	TRUE
Setdb1	Sin3a	TRUE
Setdb1	Snai3	FALSE
Setdb1	Sp1	TRUE
Setdb1	Sp3	TRUE
Setdb1	Taf1	TRUE
Setdb1	Trp53	TRUE
Setdb1	Usf1	TRUE
Setdb1	Yy1	TRUE
Sin3a	Cebpz	FALSE
Sin3a	Ctcf	TRUE
Sin3a	E2f4	TRUE
Sin3a	E2f6	TRUE
Sin3a	Gfi1	TRUE
Sin3a	Gmeb1	FALSE
Sin3a	Gtf2b	FALSE
Sin3a	Irf3	TRUE
Sin3a	Nfya	TRUE
Sin3a	Nfyb	TRUE
Sin3a	Pml	TRUE
Sin3a	Rest	TRUE
Sin3a	Sp3	TRUE
Sin3a	Taf1	TRUE
Sin3a	Taf7	TRUE
Sin3a	Trp53	TRUE
Sin3a	Usf1	TRUE
Sin3a	Yy1	TRUE
Snai3	E2f4	FALSE
Snai3	Elk1	FALSE
Snai3	Nfyb	FALSE
Snai3	Nr2f6	FALSE
Snai3	Pbx3	FALSE
Snai3	Sox2	FALSE
Snai3	Tead4	FALSE
Snai3	Trp53	TRUE
Sp1	Ctcf	TRUE
Sp1	E2f6	FALSE
Sp1	Gmeb2	FALSE
Sp1	Irf3	FALSE
Sp1	Nfya	TRUE
Sp1	Patz1	FALSE
Sp1	Pml	TRUE
Sp1	Sp3	TRUE
Sp1	Taf1	FALSE
Sp1	Tcf12	FALSE
Sp1	Yy1	TRUE
Taf1	Cebpz	FALSE
Taf1	Ctcf	TRUE
Taf1	E2f4	TRUE
Taf1	E2f6	TRUE
Taf1	Gfi1	FALSE
Taf1	Gmeb1	FALSE
Taf1	Gmeb2	FALSE
Taf1	Gtf2b	TRUE
Taf1	Irf3	FALSE
Taf1	Mef2d	FALSE
Taf1	Nfya	TRUE
Taf1	Nfyb	TRUE
Taf1	Pml	FALSE
Taf1	Rest	TRUE
Taf1	Sp3	TRUE
Taf1	Tcf12	TRUE
Taf1	Usf1	TRUE
Taf1	Yy1	TRUE
Yy1	Cebpz	FALSE
Yy1	Ctcf	TRUE
Yy1	E2f6	TRUE
Yy1	Gfi1	TRUE
Yy1	Gmeb2	FALSE
Yy1	Irf3	TRUE
Yy1	Mef2d	TRUE
Yy1	Nfya	TRUE
Yy1	Pml	FALSE
Yy1	Pou2af1	TRUE
Yy1	Rest	TRUE
Yy1	Sp3	TRUE
Yy1	Usf1	TRUE
Bhlhe41	Hnf1b	FALSE
Bhlhe41	Ppard	FALSE
Bhlhe41	Srebf1	TRUE
Bhlhe41	Tead2	FALSE
Bhlhe41	Tef	TRUE
Hnf1b	Esrra	FALSE
Hnf1b	Foxa2	TRUE
Hnf1b	Hlf	FALSE
Hnf1b	Hoxa9	FALSE
Hnf1b	Hoxb7	TRUE
Hnf1b	Hoxc10	FALSE
Hnf1b	Klf15	FALSE
Hnf1b	Nr1h3	FALSE
Hnf1b	Nr2f6	FALSE
Hnf1b	Ppard	FALSE
Hnf1b	Pparg	TRUE
Hnf1b	Srebf1	FALSE
Hnf1b	Tef	FALSE
Ppard	Esrra	TRUE
Ppard	Foxa2	TRUE
Ppard	Hlf	FALSE
Ppard	Hoxa9	FALSE
Ppard	Hoxb7	FALSE
Ppard	Klf15	TRUE
Ppard	Nr2f6	FALSE
Ppard	Pparg	FALSE
Ppard	Srebf1	TRUE
Ppard	Tef	FALSE
Srebf1	Esrra	TRUE
Srebf1	Foxa2	TRUE
Srebf1	Hlf	FALSE
Srebf1	Klf15	TRUE
Srebf1	Nr1h3	TRUE
Srebf1	Nr2f6	TRUE
Srebf1	Pparg	TRUE
Srebf1	Tef	TRUE
Tead2	Creb3	FALSE
Tead2	Dbp	FALSE
Tead2	Gata6	TRUE
Tead2	Gli1	FALSE
Tead2	Hdac2	TRUE
Tead2	Hoxa5	FALSE
Tead2	Hoxb2	FALSE
Tead2	Hoxb5	FALSE
Tead2	Hoxb7	FALSE
Tead2	Hoxc10	TRUE
Tead2	Nr2f2	FALSE
Tead2	Pbx3	FALSE
Tead2	Sox11	TRUE
Tead2	Sox17	TRUE
Tead2	Taf7	FALSE
Tead2	Tbx2	TRUE
Tead2	Tead4	TRUE
Tef	Dbp	TRUE
Tef	Esrra	FALSE
Tef	Foxa2	TRUE
Tef	Hlf	TRUE
Tef	Klf15	TRUE
Tef	Nr1h3	FALSE
Tef	Nr2f6	FALSE
Foxa2	Esrra	FALSE
Foxa2	Hlf	FALSE
Foxa2	Hoxb7	TRUE
Foxa2	Klf15	TRUE
Foxa2	Nr1h3	TRUE
Foxa2	Nr2f6	FALSE
Foxa2	Pbx3	TRUE
Klf15	Creb3	FALSE
Klf15	Dbp	TRUE
Klf15	Esrra	TRUE
Klf15	Hlf	FALSE
Klf15	Hoxb7	FALSE
Klf15	Hoxc10	FALSE
Klf15	Klf1	TRUE
Klf15	Nr1h3	TRUE
Klf15	Nr2f2	TRUE
Klf15	Nr2f6	FALSE
Nr1h3	Dbp	TRUE
Nr1h3	Esrra	TRUE
Nr1h3	Gli1	FALSE
Nr1h3	Hlf	FALSE
Nr1h3	Hoxc10	FALSE
Nr1h3	Nfic	TRUE
Nr1h3	Nr2f2	TRUE
Nr1h3	Nr2f6	FALSE
Nfic	Dbp	FALSE
Nfic	Foxp2	FALSE
Nfic	Gata6	TRUE
Nfic	Gli1	FALSE
Nfic	Hoxa5	TRUE
Nfic	Hoxb2	FALSE
Nfic	Hoxb5	FALSE
Nfic	Hoxc10	FALSE
Nfic	Nr2f2	TRUE
Nfic	Tbx2	FALSE
Gfi1	Ctcf	TRUE
Gfi1	E2f4	FALSE
Gfi1	E2f6	FALSE
Gfi1	Gtf2b	TRUE
Gfi1	Hdac2	TRUE
Gfi1	Irf3	FALSE
Gfi1	Nfya	FALSE
Gfi1	Nfyb	TRUE
Gfi1	Patz1	FALSE
Gfi1	Sp3	FALSE
Gfi1	Trp53	TRUE
Gmeb1	Cebpz	FALSE
Gmeb1	E2f4	FALSE
Gmeb1	Gtf2b	FALSE
Gmeb1	Nfyb	FALSE
Gmeb1	Rest	FALSE
Gmeb1	Taf7	FALSE
Gmeb1	Trp53	FALSE
Cebpz	E2f4	FALSE
Cebpz	Hsf1	TRUE
Cebpz	Nfyb	TRUE
Cebpz	Pml	FALSE
Cebpz	Rest	FALSE
Cebpz	Sox2	FALSE
Cebpz	Taf7	FALSE
Cebpz	Trp53	TRUE
Cebpz	Usf1	FALSE
E2f4	E2f6	TRUE
E2f4	Elk1	FALSE
E2f4	Gtf2b	TRUE
E2f4	Hdac2	TRUE
E2f4	Klf1	FALSE
E2f4	Nfya	TRUE
E2f4	Nfyb	TRUE
E2f4	Pml	TRUE
E2f4	Rest	TRUE
E2f4	Sox2	TRUE
E2f4	Taf7	FALSE
E2f4	Tal1	TRUE
E2f4	Trp53	TRUE
Hsf1	Mecp2	TRUE
Hsf1	Rxrb	FALSE
Nfyb	E2f6	TRUE
Nfyb	Gtf2b	TRUE
Nfyb	Hdac2	TRUE
Nfyb	Klf1	FALSE
Nfyb	Nfya	TRUE
Nfyb	Rest	TRUE
Nfyb	Sox2	TRUE
Nfyb	Taf7	TRUE
Nfyb	Tal1	TRUE
Nfyb	Tead4	TRUE
Nfyb	Trp53	TRUE
Pml	Ctcf	FALSE
Pml	Foxp1	FALSE
Pml	Irf3	TRUE
Pml	Nfya	FALSE
Pml	Pou2af1	FALSE
Pml	Rest	TRUE
Pml	Sp3	FALSE
Pml	Trp53	TRUE
Pml	Usf1	FALSE
Rest	Elk1	FALSE
Rest	Sox2	TRUE
Rest	Taf7	FALSE
Rest	Trp53	TRUE
Rest	Usf1	TRUE
Sox2	Foxp2	TRUE
Sox2	Hdac2	TRUE
Sox2	Taf7	FALSE
Sox2	Tead4	TRUE
Sox2	Trp53	TRUE
Taf7	Gata2	TRUE
Taf7	Sox17	FALSE
Taf7	Tal1	TRUE
Taf7	Tead4	TRUE
Taf7	Trp53	TRUE
Trp53	Elk1	FALSE
Trp53	Gtf2b	TRUE
Trp53	Hdac2	TRUE
Trp53	Klf1	TRUE
Trp53	Tal1	TRUE
Usf1	Ctcf	TRUE
Usf1	Foxp1	TRUE
Usf1	Irf3	TRUE
Usf1	Mef2d	TRUE
Usf1	Nfya	TRUE
Usf1	Pou2af1	FALSE
Usf1	Rxrb	FALSE
Usf1	Sp3	TRUE
Creb3	Dbp	FALSE
Creb3	Elk3	FALSE
Creb3	Gata6	FALSE
Creb3	Gli1	FALSE
Creb3	Hoxa5	FALSE
Creb3	Hoxb2	FALSE
Creb3	Hoxb5	FALSE
Creb3	Nr2f2	FALSE
Creb3	Tbx2	FALSE
Dbp	Gata6	FALSE
Dbp	Gli1	FALSE
Dbp	Hoxa5	FALSE
Dbp	Hoxb2	FALSE
Dbp	Hoxb5	FALSE
Dbp	Nr2f2	FALSE
Dbp	Tbx2	FALSE
Elk3	Gata2	FALSE
Elk3	Pparg	FALSE
Elk3	Sox11	TRUE
Elk3	Sox17	FALSE
Elk3	Tal1	FALSE
Elk3	Tbx2	FALSE
Elk3	Tead4	FALSE
Gata6	Esrra	FALSE
Gata6	Foxp2	TRUE
Gata6	Gli1	TRUE
Gata6	Hoxc10	FALSE
Gata6	Nr2f2	TRUE
Gata6	Tbx2	TRUE
Gli1	Hoxa5	TRUE
Gli1	Hoxa9	TRUE
Gli1	Hoxb2	TRUE
Gli1	Hoxb5	FALSE
Gli1	Hoxc10	TRUE
Gli1	Nr2f2	TRUE
Gli1	Tbx2	TRUE
Hoxa5	Foxo3	TRUE
Hoxa5	Foxp2	FALSE
Hoxa5	Hdac2	TRUE
Hoxa5	Hoxb2	TRUE
Hoxa5	Hoxb5	TRUE
Hoxa5	Hoxb7	TRUE
Hoxa5	Nr2f2	TRUE
Hoxa5	Sox11	FALSE
Hoxa5	Tbx2	TRUE
Hoxb2	Foxp2	TRUE
Hoxb2	Hoxa9	TRUE
Hoxb2	Hoxb5	TRUE
Hoxb2	Hoxb7	TRUE
Hoxb2	Hoxc10	TRUE
Hoxb2	Nr2f2	FALSE
Hoxb2	Tbx2	TRUE
Hoxb5	Foxo3	FALSE
Hoxb5	Foxp2	TRUE
Hoxb5	Hoxb7	TRUE
Hoxb5	Nr2f2	TRUE
Hoxb5	Sox11	FALSE
Hoxb5	Tbx2	TRUE
Nr2f2	Foxp2	TRUE
Nr2f2	Hoxc10	FALSE
Nr2f2	Tbx2	FALSE
Tbx2	Hoxa9	FALSE
Tbx2	Hoxc10	TRUE
Hoxc10	Hoxa9	TRUE
Hoxc10	Hoxb7	TRUE
Ctcf	E2f6	TRUE
Ctcf	Gtf2b	TRUE
Ctcf	Irf3	FALSE
Ctcf	Mef2d	TRUE
Ctcf	Nfya	TRUE
Ctcf	Patz1	FALSE
Ctcf	Pou2af1	TRUE
Ctcf	Sp3	TRUE
E2f6	Gtf2b	TRUE
E2f6	Nfya	TRUE
E2f6	Patz1	TRUE
E2f6	Tcf12	TRUE
Gtf2b	Hdac2	TRUE
Gtf2b	Irf3	FALSE
Gtf2b	Nfya	TRUE
Irf3	Foxp1	FALSE
Irf3	Gmeb2	FALSE
Irf3	Mecp2	FALSE
Irf3	Mef2d	TRUE
Irf3	Nfya	FALSE
Irf3	Pou2af1	FALSE
Irf3	Rxrb	FALSE
Irf3	Sp3	FALSE
Mef2d	Foxp1	TRUE
Mef2d	Gmeb2	FALSE
Mef2d	Pou2af1	FALSE
Mef2d	Rxrb	FALSE
Mef2d	Sp3	FALSE
Nfya	Patz1	FALSE
Nfya	Sp3	TRUE
Patz1	Sp3	FALSE
Pou2af1	Foxp1	FALSE
Pou2af1	Gmeb2	FALSE
Pou2af1	Mecp2	FALSE
Pou2af1	Rxrb	FALSE
Pou2af1	Sp3	FALSE
Pbx3	Elk1	FALSE
Pbx3	Tead4	TRUE
Klf1	Tal1	TRUE
Tal1	Gata2	TRUE
Tal1	Sox17	TRUE
Tal1	Tead4	TRUE
Elk1	Tead4	FALSE
Hdac2	Foxp2	TRUE
Hdac2	Sox11	FALSE
Esrra	Hlf	FALSE
Esrra	Hoxa9	FALSE
Esrra	Hoxb7	FALSE
Esrra	Nr2f6	TRUE
Esrra	Pparg	TRUE
Hoxb7	Hlf	FALSE
Hoxb7	Hoxa9	TRUE
[truncated: 17 more rows]
